# Supplementary material for: Structural and Functional Characterization of Four Novel Fibrinogen Mutations in FGB Causing Congenital Fibrinogen Disorder
Source: Int J Mol Sci. 2022 Jan 10;23(2):721. doi: 10.3390/ijms23020721 (PMC8775743; doi:10.3390/ijms23020721)
Supplement: Supplementary file 1 [file ijms-23-00721-s001.zip]

Archive with 6 entries (6 files):
- Supplementary Files/Coordinates S1.pdb
- Supplementary Files/Coordinates S1-2.pdb
- Supplementary Files/Coordinates S1-3.pdb
- Supplementary Files/Coordinates S2.pdb
- Supplementary Files/Table S1.xlsx
- Supplementary Files/Table S1-1.xlsx
