# Supplementary material for: Structural and Functional Characterization of Four Novel Fibrinogen Mutations in FGB Causing Congenital Fibrinogen Disorder
Source: Int J Mol Sci. 2022 Jan 10;23(2):721. doi: 10.3390/ijms23020721 (PMC8775743; doi:10.3390/ijms23020721)
Supplement: Supplementary file 1 [file ijms-23-00721-s001.zip › Supplementary Files/Coordinates S1.pdb]

EXPDTA    THEORETICAL MODEL, MODELLER 9.19 2021/11/26 10:32:18
REMARK   6 MODELLER OBJECTIVE FUNCTION:       982.2327
REMARK   6 MODELLER BEST TEMPLATE % SEQ ID: 100.000
REMARK   6 SEQUENCE: model
REMARK   6 ALIGNMENT: align.ali
REMARK   6 TEMPLATE: 3GHG_short 27:A - 35:F MODELS 1:A - 182:F AT 100.0%
SSBOND   1 CYS A    2    CYS D   93                          1555   1555  2.04
SSBOND   2 CYS A   10    CYS E  133                          1555   1555  2.03
SSBOND   3 CYS A   19    CYS C   79                          1555   1555  2.03
SSBOND   4 CYS A   23    CYS B   53                          1555   1555  2.03
SSBOND   5 CYS B   57    CYS C   75                          1555   1555  2.03
SSBOND   6 CYS D  110    CYS F  170                          1555   1555  2.03
SSBOND   7 CYS D  114    CYS E  144                          1555   1555  2.03
SSBOND   8 CYS E  148    CYS F  166                          1555   1555  2.04
SSBOND   9 CYS B   42    CYS D  101                          1555   1555  2.03
ATOM      1  N   ALA A   1      65.963  -5.818 -48.169  1.00 20.67           N
ATOM      2  CA  ALA A   1      64.494  -5.759 -48.335  1.00 20.67           C
ATOM      3  CB  ALA A   1      63.807  -6.674 -47.305  1.00 20.67           C
ATOM      4  C   ALA A   1      63.990  -4.365 -48.147  1.00 20.67           C
ATOM      5  O   ALA A   1      64.650  -3.530 -47.531  1.00 20.67           O
ATOM      6  N   CYS A   2      62.813  -4.070 -48.732  1.00 97.65           N
ATOM      7  CA  CYS A   2      62.196  -2.785 -48.583  1.00 97.65           C
ATOM      8  CB  CYS A   2      60.979  -2.557 -49.502  1.00 97.65           C
ATOM      9  SG  CYS A   2      61.471  -2.628 -51.245  1.00 97.65           S
ATOM     10  C   CYS A   2      61.729  -2.677 -47.170  1.00 97.65           C
ATOM     11  O   CYS A   2      61.672  -1.594 -46.593  1.00 97.65           O
ATOM     12  N   LYS A   3      61.396  -3.842 -46.590  1.00155.31           N
ATOM     13  CA  LYS A   3      60.825  -4.005 -45.285  1.00155.31           C
ATOM     14  CB  LYS A   3      60.581  -5.484 -44.949  1.00155.31           C
ATOM     15  CG  LYS A   3      59.441  -6.123 -45.740  1.00155.31           C
ATOM     16  CD  LYS A   3      58.082  -5.492 -45.431  1.00155.31           C
ATOM     17  CE  LYS A   3      57.801  -5.377 -43.933  1.00155.31           C
ATOM     18  NZ  LYS A   3      58.418  -4.142 -43.395  1.00155.31           N
ATOM     19  C   LYS A   3      61.718  -3.474 -44.208  1.00155.31           C
ATOM     20  O   LYS A   3      61.216  -2.910 -43.236  1.00155.31           O
ATOM     21  N   ASP A   4      63.049  -3.637 -44.361  1.00 68.99           N
ATOM     22  CA  ASP A   4      64.013  -3.334 -43.335  1.00 68.99           C
ATOM     23  CB  ASP A   4      65.454  -3.305 -43.864  1.00 68.99           C
ATOM     24  CG  ASP A   4      65.800  -4.720 -44.299  1.00 68.99           C
ATOM     25  OD1 ASP A   4      64.949  -5.625 -44.092  1.00 68.99           O
ATOM     26  OD2 ASP A   4      66.918  -4.913 -44.843  1.00 68.99           O
ATOM     27  C   ASP A   4      63.728  -2.015 -42.702  1.00 68.99           C
ATOM     28  O   ASP A   4      63.930  -0.958 -43.298  1.00 68.99           O
ATOM     29  N   SER A   5      63.240  -2.058 -41.445  1.00137.07           N
ATOM     30  CA  SER A   5      62.943  -0.832 -40.775  1.00137.07           C
ATOM     31  CB  SER A   5      61.558  -0.823 -40.103  1.00137.07           C
ATOM     32  OG  SER A   5      61.476  -1.863 -39.139  1.00137.07           O
ATOM     33  C   SER A   5      64.006  -0.596 -39.752  1.00137.07           C
ATOM     34  O   SER A   5      63.792  -0.692 -38.544  1.00137.07           O
ATOM     35  N   ASP A   6      65.200  -0.283 -40.276  1.00 99.52           N
ATOM     36  CA  ASP A   6      66.429   0.031 -39.612  1.00 99.52           C
ATOM     37  CB  ASP A   6      67.637  -0.116 -40.546  1.00 99.52           C
ATOM     38  CG  ASP A   6      67.729  -1.574 -40.976  1.00 99.52           C
ATOM     39  OD1 ASP A   6      67.422  -2.476 -40.151  1.00 99.52           O
ATOM     40  OD2 ASP A   6      68.113  -1.801 -42.154  1.00 99.52           O
ATOM     41  C   ASP A   6      66.396   1.459 -39.148  1.00 99.52           C
ATOM     42  O   ASP A   6      67.344   1.933 -38.526  1.00 99.52           O
ATOM     43  N   TRP A   7      65.348   2.215 -39.523  1.00111.87           N
ATOM     44  CA  TRP A   7      65.345   3.642 -39.326  1.00111.87           C
ATOM     45  CB  TRP A   7      64.578   4.325 -40.457  1.00111.87           C
ATOM     46  CG  TRP A   7      65.068   3.775 -41.773  1.00111.87           C
ATOM     47  CD2 TRP A   7      66.298   4.130 -42.418  1.00111.87           C
ATOM     48  CD1 TRP A   7      64.492   2.805 -42.538  1.00111.87           C
ATOM     49  NE1 TRP A   7      65.288   2.531 -43.624  1.00111.87           N
ATOM     50  CE2 TRP A   7      66.403   3.339 -43.562  1.00111.87           C
ATOM     51  CE3 TRP A   7      67.269   5.030 -42.081  1.00111.87           C
ATOM     52  CZ2 TRP A   7      67.485   3.436 -44.392  1.00111.87           C
ATOM     53  CZ3 TRP A   7      68.354   5.135 -42.927  1.00111.87           C
ATOM     54  CH2 TRP A   7      68.457   4.354 -44.058  1.00111.87           C
ATOM     55  C   TRP A   7      64.741   4.056 -38.006  1.00111.87           C
ATOM     56  O   TRP A   7      63.881   3.392 -37.430  1.00111.87           O
ATOM     57  N   PRO A   8      65.237   5.190 -37.550  1.00167.33           N
ATOM     58  CA  PRO A   8      64.866   5.803 -36.289  1.00167.33           C
ATOM     59  CD  PRO A   8      66.576   5.586 -37.960  1.00167.33           C
ATOM     60  CB  PRO A   8      65.959   6.823 -35.975  1.00167.33           C
ATOM     61  CG  PRO A   8      67.179   6.327 -36.759  1.00167.33           C
ATOM     62  C   PRO A   8      63.540   6.487 -36.353  1.00167.33           C
ATOM     63  O   PRO A   8      63.015   6.644 -37.443  1.00167.33           O
ATOM     64  N   PHE A   9      62.982   6.918 -35.206  1.00 67.34           N
ATOM     65  CA  PHE A   9      61.714   7.595 -35.191  1.00 67.34           C
ATOM     66  CB  PHE A   9      61.185   7.853 -33.771  1.00 67.34           C
ATOM     67  CG  PHE A   9      61.147   6.579 -33.004  1.00 67.34           C
ATOM     68  CD1 PHE A   9      60.061   5.736 -33.076  1.00 67.34           C
ATOM     69  CD2 PHE A   9      62.210   6.236 -32.202  1.00 67.34           C
ATOM     70  CE1 PHE A   9      60.045   4.567 -32.353  1.00 67.34           C
ATOM     71  CE2 PHE A   9      62.198   5.067 -31.478  1.00 67.34           C
ATOM     72  CZ  PHE A   9      61.112   4.231 -31.554  1.00 67.34           C
ATOM     73  C   PHE A   9      61.941   8.968 -35.744  1.00 67.34           C
ATOM     74  O   PHE A   9      62.986   9.571 -35.507  1.00 67.34           O
ATOM     75  N   CYS A  10      60.948   9.501 -36.488  1.00 49.78           N
ATOM     76  CA  CYS A  10      61.045  10.801 -37.094  1.00 49.78           C
ATOM     77  CB  CYS A  10      60.066  10.998 -38.264  1.00 49.78           C
ATOM     78  SG  CYS A  10      60.430   9.956 -39.706  1.00 49.78           S
ATOM     79  C   CYS A  10      60.731  11.869 -36.093  1.00 49.78           C
ATOM     80  O   CYS A  10      60.057  11.630 -35.092  1.00 49.78           O
ATOM     81  N   SER A  11      61.263  13.085 -36.347  1.00100.60           N
ATOM     82  CA  SER A  11      60.994  14.255 -35.558  1.00100.60           C
ATOM     83  CB  SER A  11      62.215  15.174 -35.385  1.00100.60           C
ATOM     84  OG  SER A  11      62.660  15.636 -36.653  1.00100.60           O
ATOM     85  C   SER A  11      59.927  15.036 -36.265  1.00100.60           C
ATOM     86  O   SER A  11      59.449  14.630 -37.321  1.00100.60           O
ATOM     87  N   ASP A  12      59.467  16.136 -35.635  1.00 75.48           N
ATOM     88  CA  ASP A  12      58.487  17.049 -36.162  1.00 75.48           C
ATOM     89  CB  ASP A  12      57.828  17.892 -35.043  1.00 75.48           C
ATOM     90  CG  ASP A  12      58.867  18.644 -34.204  1.00 75.48           C
ATOM     91  OD1 ASP A  12      60.027  18.167 -34.085  1.00 75.48           O
ATOM     92  OD2 ASP A  12      58.493  19.710 -33.648  1.00 75.48           O
ATOM     93  C   ASP A  12      59.035  17.946 -37.245  1.00 75.48           C
ATOM     94  O   ASP A  12      58.358  18.209 -38.237  1.00 75.48           O
ATOM     95  N   GLU A  13      60.268  18.459 -37.071  1.00142.61           N
ATOM     96  CA  GLU A  13      60.924  19.331 -38.016  1.00142.61           C
ATOM     97  CB  GLU A  13      62.194  19.969 -37.426  1.00142.61           C
ATOM     98  CG  GLU A  13      63.039  20.755 -38.428  1.00142.61           C
ATOM     99  CD  GLU A  13      64.105  19.798 -38.938  1.00142.61           C
ATOM    100  OE1 GLU A  13      63.991  18.583 -38.624  1.00142.61           O
ATOM    101  OE2 GLU A  13      65.045  20.262 -39.636  1.00142.61           O
ATOM    102  C   GLU A  13      61.286  18.520 -39.208  1.00142.61           C
ATOM    103  O   GLU A  13      61.403  19.008 -40.331  1.00142.61           O
ATOM    104  N   ASP A  14      61.425  17.217 -38.962  1.00120.52           N
ATOM    105  CA  ASP A  14      61.861  16.233 -39.892  1.00120.52           C
ATOM    106  CB  ASP A  14      61.816  14.844 -39.240  1.00120.52           C
ATOM    107  CG  ASP A  14      62.880  13.988 -39.886  1.00120.52           C
ATOM    108  OD1 ASP A  14      63.008  14.048 -41.135  1.00120.52           O
ATOM    109  OD2 ASP A  14      63.601  13.283 -39.131  1.00120.52           O
ATOM    110  C   ASP A  14      60.919  16.272 -41.053  1.00120.52           C
ATOM    111  O   ASP A  14      61.229  15.749 -42.122  1.00120.52           O
ATOM    112  N   TRP A  15      59.718  16.852 -40.855  1.00112.75           N
ATOM    113  CA  TRP A  15      58.765  16.914 -41.919  1.00112.75           C
ATOM    114  CB  TRP A  15      57.324  16.976 -41.389  1.00112.75           C
ATOM    115  CG  TRP A  15      56.326  16.234 -42.244  1.00112.75           C
ATOM    116  CD2 TRP A  15      55.545  16.756 -43.329  1.00112.75           C
ATOM    117  CD1 TRP A  15      55.985  14.918 -42.124  1.00112.75           C
ATOM    118  NE1 TRP A  15      55.040  14.587 -43.061  1.00112.75           N
ATOM    119  CE2 TRP A  15      54.759  15.707 -43.810  1.00112.75           C
ATOM    120  CE3 TRP A  15      55.483  18.003 -43.879  1.00112.75           C
ATOM    121  CZ2 TRP A  15      53.896  15.888 -44.850  1.00112.75           C
ATOM    122  CZ3 TRP A  15      54.610  18.181 -44.932  1.00112.75           C
ATOM    123  CH2 TRP A  15      53.834  17.145 -45.407  1.00112.75           C
ATOM    124  C   TRP A  15      59.089  18.149 -42.717  1.00112.75           C
ATOM    125  O   TRP A  15      59.447  19.189 -42.163  1.00112.75           O
ATOM    126  N   ASN A  16      58.928  18.044 -44.054  1.00105.14           N
ATOM    127  CA  ASN A  16      59.298  18.994 -45.071  1.00105.14           C
ATOM    128  CB  ASN A  16      59.082  20.468 -44.673  1.00105.14           C
ATOM    129  CG  ASN A  16      57.599  20.801 -44.783  1.00105.14           C
ATOM    130  OD1 ASN A  16      56.799  19.990 -45.244  1.00105.14           O
ATOM    131  ND2 ASN A  16      57.222  22.042 -44.370  1.00105.14           N
ATOM    132  C   ASN A  16      60.756  18.810 -45.399  1.00105.14           C
ATOM    133  O   ASN A  16      61.186  19.163 -46.497  1.00105.14           O
ATOM    134  N   TYR A  17      61.571  18.280 -44.461  1.00165.54           N
ATOM    135  CA  TYR A  17      62.946  17.958 -44.745  1.00165.54           C
ATOM    136  CB  TYR A  17      63.838  18.049 -43.495  1.00165.54           C
ATOM    137  CG  TYR A  17      63.904  19.517 -43.216  1.00165.54           C
ATOM    138  CD1 TYR A  17      62.944  20.126 -42.442  1.00165.54           C
ATOM    139  CD2 TYR A  17      64.903  20.298 -43.759  1.00165.54           C
ATOM    140  CE1 TYR A  17      62.993  21.477 -42.195  1.00165.54           C
ATOM    141  CE2 TYR A  17      64.958  21.652 -43.515  1.00165.54           C
ATOM    142  CZ  TYR A  17      63.999  22.244 -42.730  1.00165.54           C
ATOM    143  OH  TYR A  17      64.040  23.632 -42.472  1.00165.54           O
ATOM    144  C   TYR A  17      63.063  16.621 -45.427  1.00165.54           C
ATOM    145  O   TYR A  17      63.751  16.480 -46.437  1.00165.54           O
ATOM    146  N   LYS A  18      62.366  15.600 -44.885  1.00101.02           N
ATOM    147  CA  LYS A  18      62.348  14.281 -45.458  1.00101.02           C
ATOM    148  CB  LYS A  18      62.757  13.181 -44.469  1.00101.02           C
ATOM    149  CG  LYS A  18      64.202  13.361 -44.005  1.00101.02           C
ATOM    150  CD  LYS A  18      64.581  12.523 -42.786  1.00101.02           C
ATOM    151  CE  LYS A  18      66.023  12.741 -42.323  1.00101.02           C
ATOM    152  NZ  LYS A  18      66.955  12.509 -43.448  1.00101.02           N
ATOM    153  C   LYS A  18      60.914  14.066 -45.841  1.00101.02           C
ATOM    154  O   LYS A  18      60.022  14.380 -45.054  1.00101.02           O
ATOM    155  N   CYS A  19      60.656  13.541 -47.062  1.00 71.98           N
ATOM    156  CA  CYS A  19      59.307  13.409 -47.553  1.00 71.98           C
ATOM    157  CB  CYS A  19      58.981  14.345 -48.736  1.00 71.98           C
ATOM    158  SG  CYS A  19      58.903  16.105 -48.279  1.00 71.98           S
ATOM    159  C   CYS A  19      59.043  12.006 -48.040  1.00 71.98           C
ATOM    160  O   CYS A  19      59.965  11.232 -48.294  1.00 71.98           O
ATOM    161  N   PRO A  20      57.770  11.672 -48.164  1.00107.13           N
ATOM    162  CA  PRO A  20      57.355  10.343 -48.560  1.00107.13           C
ATOM    163  CD  PRO A  20      56.745  12.340 -47.380  1.00107.13           C
ATOM    164  CB  PRO A  20      55.945  10.144 -47.997  1.00107.13           C
ATOM    165  CG  PRO A  20      55.452  11.568 -47.690  1.00107.13           C
ATOM    166  C   PRO A  20      57.449  10.050 -50.025  1.00107.13           C
ATOM    167  O   PRO A  20      57.148  10.924 -50.832  1.00107.13           O
ATOM    168  N   SER A  21      57.779   8.800 -50.397  1.00 52.94           N
ATOM    169  CA  SER A  21      57.944   8.471 -51.783  1.00 52.94           C
ATOM    170  CB  SER A  21      58.449   7.033 -52.021  1.00 52.94           C
ATOM    171  OG  SER A  21      57.467   6.091 -51.619  1.00 52.94           O
ATOM    172  C   SER A  21      56.634   8.621 -52.482  1.00 52.94           C
ATOM    173  O   SER A  21      55.579   8.244 -51.975  1.00 52.94           O
ATOM    174  N   GLY A  22      56.705   9.138 -53.718  1.00 56.87           N
ATOM    175  CA  GLY A  22      55.570   9.412 -54.539  1.00 56.87           C
ATOM    176  C   GLY A  22      54.808   8.151 -54.759  1.00 56.87           C
ATOM    177  O   GLY A  22      53.607   8.216 -54.967  1.00 56.87           O
ATOM    178  N   CYS A  23      55.452   6.970 -54.770  1.00 57.73           N
ATOM    179  CA  CYS A  23      54.711   5.765 -55.060  1.00 57.73           C
ATOM    180  CB  CYS A  23      55.570   4.489 -54.989  1.00 57.73           C
ATOM    181  SG  CYS A  23      56.834   4.360 -56.288  1.00 57.73           S
ATOM    182  C   CYS A  23      53.595   5.559 -54.072  1.00 57.73           C
ATOM    183  O   CYS A  23      52.458   5.298 -54.464  1.00 57.73           O
ATOM    184  N   ARG A  24      53.886   5.653 -52.760  1.00146.57           N
ATOM    185  CA  ARG A  24      52.864   5.423 -51.777  1.00146.57           C
ATOM    186  CB  ARG A  24      53.395   5.391 -50.332  1.00146.57           C
ATOM    187  CG  ARG A  24      54.018   6.711 -49.882  1.00146.57           C
ATOM    188  CD  ARG A  24      54.550   6.696 -48.449  1.00146.57           C
ATOM    189  NE  ARG A  24      55.934   6.150 -48.512  1.00146.57           N
ATOM    190  CZ  ARG A  24      56.130   4.810 -48.375  1.00146.57           C
ATOM    191  NH1 ARG A  24      55.063   4.001 -48.118  1.00146.57           N
ATOM    192  NH2 ARG A  24      57.386   4.286 -48.497  1.00146.57           N
ATOM    193  C   ARG A  24      51.864   6.529 -51.882  1.00146.57           C
ATOM    194  O   ARG A  24      50.665   6.325 -51.696  1.00146.57           O
ATOM    195  N   MET A  25      52.351   7.749 -52.170  1.00 51.80           N
ATOM    196  CA  MET A  25      51.478   8.876 -52.288  1.00 51.80           C
ATOM    197  CB  MET A  25      52.229  10.199 -52.521  1.00 51.80           C
ATOM    198  CG  MET A  25      53.147  10.573 -51.354  1.00 51.80           C
ATOM    199  SD  MET A  25      52.322  10.701 -49.735  1.00 51.80           S
ATOM    200  CE  MET A  25      51.281  12.131 -50.141  1.00 51.80           C
ATOM    201  C   MET A  25      50.567   8.638 -53.444  1.00 51.80           C
ATOM    202  O   MET A  25      49.388   8.938 -53.381  1.00 51.80           O
ATOM    203  N   LYS A  26      51.095   8.064 -54.531  1.00110.02           N
ATOM    204  CA  LYS A  26      50.369   7.769 -55.725  1.00110.02           C
ATOM    205  CB  LYS A  26      51.258   7.068 -56.767  1.00110.02           C
ATOM    206  CG  LYS A  26      50.575   6.794 -58.106  1.00110.02           C
ATOM    207  CD  LYS A  26      50.280   8.052 -58.919  1.00110.02           C
ATOM    208  CE  LYS A  26      49.825   7.743 -60.346  1.00110.02           C
ATOM    209  NZ  LYS A  26      48.724   6.756 -60.313  1.00110.02           N
ATOM    210  C   LYS A  26      49.293   6.818 -55.328  1.00110.02           C
ATOM    211  O   LYS A  26      48.157   6.919 -55.787  1.00110.02           O
ATOM    212  N   GLY A  27      49.636   5.858 -54.451  1.00 30.73           N
ATOM    213  CA  GLY A  27      48.666   4.898 -54.013  1.00 30.73           C
ATOM    214  C   GLY A  27      47.587   5.587 -53.235  1.00 30.73           C
ATOM    215  O   GLY A  27      46.413   5.255 -53.381  1.00 30.73           O
ATOM    216  N   LEU A  28      47.965   6.525 -52.344  1.00 65.75           N
ATOM    217  CA  LEU A  28      47.017   7.222 -51.512  1.00 65.75           C
ATOM    218  CB  LEU A  28      47.670   7.994 -50.357  1.00 65.75           C
ATOM    219  CG  LEU A  28      48.313   7.071 -49.308  1.00 65.75           C
ATOM    220  CD1 LEU A  28      48.945   7.889 -48.173  1.00 65.75           C
ATOM    221  CD2 LEU A  28      47.314   6.010 -48.811  1.00 65.75           C
ATOM    222  C   LEU A  28      46.187   8.202 -52.284  1.00 65.75           C
ATOM    223  O   LEU A  28      44.981   8.311 -52.069  1.00 65.75           O
ATOM    224  N   ILE A  29      46.812   8.924 -53.228  1.00 69.42           N
ATOM    225  CA  ILE A  29      46.188   9.978 -53.968  1.00 69.42           C
ATOM    226  CB  ILE A  29      47.092  10.582 -55.001  1.00 69.42           C
ATOM    227  CG1 ILE A  29      48.231  11.375 -54.336  1.00 69.42           C
ATOM    228  CG2 ILE A  29      46.213  11.393 -55.964  1.00 69.42           C
ATOM    229  CD1 ILE A  29      49.352  11.764 -55.298  1.00 69.42           C
ATOM    230  C   ILE A  29      44.997   9.425 -54.676  1.00 69.42           C
ATOM    231  O   ILE A  29      43.967  10.092 -54.761  1.00 69.42           O
ATOM    232  N   ASP A  30      45.129   8.216 -55.250  1.00 55.25           N
ATOM    233  CA  ASP A  30      44.044   7.559 -55.926  1.00 55.25           C
ATOM    234  CB  ASP A  30      44.507   6.297 -56.675  1.00 55.25           C
ATOM    235  CG  ASP A  30      45.399   6.726 -57.833  1.00 55.25           C
ATOM    236  OD1 ASP A  30      45.577   7.959 -58.023  1.00 55.25           O
ATOM    237  OD2 ASP A  30      45.919   5.824 -58.543  1.00 55.25           O
ATOM    238  C   ASP A  30      43.004   7.117 -54.936  1.00 55.25           C
ATOM    239  O   ASP A  30      41.803   7.247 -55.173  1.00 55.25           O
ATOM    240  N   GLU A  31      43.452   6.610 -53.773  1.00 68.27           N
ATOM    241  CA  GLU A  31      42.577   6.015 -52.803  1.00 68.27           C
ATOM    242  CB  GLU A  31      43.356   5.603 -51.544  1.00 68.27           C
ATOM    243  CG  GLU A  31      42.482   5.094 -50.400  1.00 68.27           C
ATOM    244  CD  GLU A  31      43.410   4.466 -49.369  1.00 68.27           C
ATOM    245  OE1 GLU A  31      44.056   5.223 -48.597  1.00 68.27           O
ATOM    246  OE2 GLU A  31      43.488   3.210 -49.354  1.00 68.27           O
ATOM    247  C   GLU A  31      41.530   6.989 -52.371  1.00 68.27           C
ATOM    248  O   GLU A  31      40.355   6.633 -52.312  1.00 68.27           O
ATOM    249  N   VAL A  32      41.915   8.230 -52.024  1.00105.24           N
ATOM    250  CA  VAL A  32      40.915   9.162 -51.595  1.00105.24           C
ATOM    251  CB  VAL A  32      41.464  10.392 -50.917  1.00105.24           C
ATOM    252  CG1 VAL A  32      42.288  11.211 -51.919  1.00105.24           C
ATOM    253  CG2 VAL A  32      40.284  11.168 -50.301  1.00105.24           C
ATOM    254  C   VAL A  32      40.058   9.586 -52.752  1.00105.24           C
ATOM    255  O   VAL A  32      38.834   9.609 -52.647  1.00105.24           O
ATOM    256  N   ASN A  33      40.683   9.880 -53.907  1.00 53.76           N
ATOM    257  CA  ASN A  33      39.975  10.407 -55.039  1.00 53.76           C
ATOM    258  CB  ASN A  33      40.901  10.702 -56.238  1.00 53.76           C
ATOM    259  CG  ASN A  33      41.751  11.926 -55.901  1.00 53.76           C
ATOM    260  OD1 ASN A  33      41.504  12.622 -54.917  1.00 53.76           O
ATOM    261  ND2 ASN A  33      42.776  12.209 -56.751  1.00 53.76           N
ATOM    262  C   ASN A  33      38.911   9.447 -55.467  1.00 53.76           C
ATOM    263  O   ASN A  33      37.803   9.868 -55.798  1.00 53.76           O
ATOM    264  N   GLN A  34      39.201   8.130 -55.473  1.00 33.10           N
ATOM    265  CA  GLN A  34      38.189   7.208 -55.904  1.00 33.10           C
ATOM    266  CB  GLN A  34      38.709   6.088 -56.819  1.00 33.10           C
ATOM    267  CG  GLN A  34      37.575   5.215 -57.364  1.00 33.10           C
ATOM    268  CD  GLN A  34      38.157   4.213 -58.352  1.00 33.10           C
ATOM    269  OE1 GLN A  34      39.341   3.886 -58.299  1.00 33.10           O
ATOM    270  NE2 GLN A  34      37.303   3.714 -59.283  1.00 33.10           N
ATOM    271  C   GLN A  34      37.538   6.544 -54.699  1.00 33.10           C
ATOM    272  O   GLN A  34      36.353   6.132 -54.827  1.00 33.10           O
ATOM    273  OXT GLN A  34      38.209   6.432 -53.641  1.00 33.10           O
TER     274      GLN A  34
ATOM    275  N   LYS B  35      49.232  -4.162 -47.114  1.00 94.69           N
ATOM    276  CA  LYS B  35      50.212  -3.093 -47.396  1.00 94.69           C
ATOM    277  CB  LYS B  35      50.954  -3.367 -48.713  1.00 94.69           C
ATOM    278  CG  LYS B  35      51.896  -4.565 -48.628  1.00 94.69           C
ATOM    279  CD  LYS B  35      52.537  -4.943 -49.963  1.00 94.69           C
ATOM    280  CE  LYS B  35      51.598  -5.644 -50.946  1.00 94.69           C
ATOM    281  NZ  LYS B  35      52.317  -5.900 -52.213  1.00 94.69           N
ATOM    282  C   LYS B  35      49.552  -1.758 -47.494  1.00 94.69           C
ATOM    283  O   LYS B  35      48.356  -1.662 -47.762  1.00 94.69           O
ATOM    284  N   ALA B  36      50.327  -0.683 -47.256  1.00 54.18           N
ATOM    285  CA  ALA B  36      49.768   0.629 -47.397  1.00 54.18           C
ATOM    286  CB  ALA B  36      50.576   1.734 -46.689  1.00 54.18           C
ATOM    287  C   ALA B  36      49.831   0.905 -48.863  1.00 54.18           C
ATOM    288  O   ALA B  36      50.908   0.854 -49.455  1.00 54.18           O
ATOM    289  N   PRO B  37      48.703   1.231 -49.443  1.00178.36           N
ATOM    290  CA  PRO B  37      48.578   1.339 -50.872  1.00178.36           C
ATOM    291  CD  PRO B  37      47.690   2.011 -48.751  1.00178.36           C
ATOM    292  CB  PRO B  37      47.210   1.966 -51.128  1.00178.36           C
ATOM    293  CG  PRO B  37      46.970   2.802 -49.860  1.00178.36           C
ATOM    294  C   PRO B  37      49.672   2.099 -51.543  1.00178.36           C
ATOM    295  O   PRO B  37      49.919   3.257 -51.211  1.00178.36           O
ATOM    296  N   ASP B  38      50.355   1.434 -52.492  1.00153.52           N
ATOM    297  CA  ASP B  38      51.346   2.109 -53.264  1.00153.52           C
ATOM    298  CB  ASP B  38      52.809   1.861 -52.843  1.00153.52           C
ATOM    299  CG  ASP B  38      53.135   0.384 -52.773  1.00153.52           C
ATOM    300  OD1 ASP B  38      52.588  -0.416 -53.576  1.00153.52           O
ATOM    301  OD2 ASP B  38      53.965   0.049 -51.889  1.00153.52           O
ATOM    302  C   ASP B  38      51.079   1.852 -54.707  1.00153.52           C
ATOM    303  O   ASP B  38      50.669   0.759 -55.095  1.00153.52           O
ATOM    304  N   ALA B  39      51.249   2.899 -55.538  1.00 40.48           N
ATOM    305  CA  ALA B  39      50.931   2.773 -56.929  1.00 40.48           C
ATOM    306  CB  ALA B  39      49.530   3.299 -57.280  1.00 40.48           C
ATOM    307  C   ALA B  39      51.912   3.579 -57.720  1.00 40.48           C
ATOM    308  O   ALA B  39      52.628   4.423 -57.186  1.00 40.48           O
ATOM    309  N   GLY B  40      51.998   3.289 -59.032  1.00 33.35           N
ATOM    310  CA  GLY B  40      52.850   4.030 -59.914  1.00 33.35           C
ATOM    311  C   GLY B  40      54.268   3.602 -59.690  1.00 33.35           C
ATOM    312  O   GLY B  40      54.554   2.786 -58.815  1.00 33.35           O
ATOM    313  N   GLY B  41      55.189   4.132 -60.527  1.00 62.67           N
ATOM    314  CA  GLY B  41      56.609   3.936 -60.392  1.00 62.67           C
ATOM    315  C   GLY B  41      57.005   2.639 -61.011  1.00 62.67           C
ATOM    316  O   GLY B  41      57.266   1.653 -60.321  1.00 62.67           O
ATOM    317  N   CYS B  42      57.025   2.558 -62.348  1.00135.90           N
ATOM    318  CA  CYS B  42      57.422   1.267 -62.797  1.00135.90           C
ATOM    319  CB  CYS B  42      56.884   0.863 -64.182  1.00135.90           C
ATOM    320  SG  CYS B  42      57.534   1.815 -65.576  1.00135.90           S
ATOM    321  C   CYS B  42      58.895   1.035 -62.724  1.00135.90           C
ATOM    322  O   CYS B  42      59.319   0.102 -62.051  1.00135.90           O
ATOM    323  N   LEU B  43      59.703   1.966 -63.282  1.00246.37           N
ATOM    324  CA  LEU B  43      61.096   1.718 -63.578  1.00246.37           C
ATOM    325  CB  LEU B  43      61.873   2.973 -64.013  1.00246.37           C
ATOM    326  CG  LEU B  43      61.411   3.522 -65.376  1.00246.37           C
ATOM    327  CD1 LEU B  43      61.699   2.520 -66.510  1.00246.37           C
ATOM    328  CD2 LEU B  43      59.942   3.977 -65.331  1.00246.37           C
ATOM    329  C   LEU B  43      61.814   1.068 -62.444  1.00246.37           C
ATOM    330  O   LEU B  43      61.864   1.585 -61.330  1.00246.37           O
ATOM    331  N   HIS B  44      62.350  -0.143 -62.724  1.00273.69           N
ATOM    332  CA  HIS B  44      63.031  -0.906 -61.720  1.00273.69           C
ATOM    333  ND1 HIS B  44      63.701  -2.286 -58.987  1.00273.69           N
ATOM    334  CG  HIS B  44      62.681  -2.635 -59.839  1.00273.69           C
ATOM    335  CB  HIS B  44      62.055  -1.739 -60.872  1.00273.69           C
ATOM    336  NE2 HIS B  44      63.133  -4.375 -58.480  1.00273.69           N
ATOM    337  CD2 HIS B  44      62.346  -3.917 -59.521  1.00273.69           C
ATOM    338  CE1 HIS B  44      63.932  -3.368 -58.192  1.00273.69           C
ATOM    339  C   HIS B  44      64.024  -1.826 -62.362  1.00273.69           C
ATOM    340  O   HIS B  44      63.679  -2.655 -63.204  1.00273.69           O
ATOM    341  N   ALA B  45      65.308  -1.685 -61.972  1.00210.62           N
ATOM    342  CA  ALA B  45      66.325  -2.570 -62.465  1.00210.62           C
ATOM    343  CB  ALA B  45      67.196  -1.968 -63.579  1.00210.62           C
ATOM    344  C   ALA B  45      67.234  -2.873 -61.318  1.00210.62           C
ATOM    345  O   ALA B  45      67.634  -1.981 -60.571  1.00210.62           O
ATOM    346  N   ASP B  46      67.580  -4.158 -61.147  1.00110.17           N
ATOM    347  CA  ASP B  46      68.422  -4.539 -60.054  1.00110.17           C
ATOM    348  CB  ASP B  46      68.551  -6.068 -59.907  1.00110.17           C
ATOM    349  CG  ASP B  46      69.310  -6.430 -58.631  1.00110.17           C
ATOM    350  OD1 ASP B  46      69.906  -5.527 -57.987  1.00110.17           O
ATOM    351  OD2 ASP B  46      69.294  -7.642 -58.287  1.00110.17           O
ATOM    352  C   ASP B  46      69.785  -3.949 -60.239  1.00110.17           C
ATOM    353  O   ASP B  46      70.352  -3.402 -59.294  1.00110.17           O
ATOM    354  N   PRO B  47      70.333  -4.001 -61.422  1.00227.23           N
ATOM    355  CA  PRO B  47      71.673  -3.510 -61.584  1.00227.23           C
ATOM    356  CD  PRO B  47      70.055  -5.092 -62.343  1.00227.23           C
ATOM    357  CB  PRO B  47      72.151  -4.027 -62.937  1.00227.23           C
ATOM    358  CG  PRO B  47      71.359  -5.336 -63.111  1.00227.23           C
ATOM    359  C   PRO B  47      71.806  -2.041 -61.393  1.00227.23           C
ATOM    360  O   PRO B  47      72.917  -1.590 -61.120  1.00227.23           O
ATOM    361  N   ASP B  48      70.719  -1.265 -61.548  1.00180.78           N
ATOM    362  CA  ASP B  48      70.892   0.143 -61.372  1.00180.78           C
ATOM    363  CB  ASP B  48      70.217   1.008 -62.448  1.00180.78           C
ATOM    364  CG  ASP B  48      71.004   2.314 -62.493  1.00180.78           C
ATOM    365  OD1 ASP B  48      72.039   2.386 -61.779  1.00180.78           O
ATOM    366  OD2 ASP B  48      70.602   3.239 -63.247  1.00180.78           O
ATOM    367  C   ASP B  48      70.363   0.538 -60.027  1.00180.78           C
ATOM    368  O   ASP B  48      70.511  -0.181 -59.039  1.00180.78           O
ATOM    369  N   LEU B  49      69.738   1.732 -59.978  1.00174.25           N
ATOM    370  CA  LEU B  49      69.218   2.365 -58.802  1.00174.25           C
ATOM    371  CB  LEU B  49      68.650   3.766 -59.101  1.00174.25           C
ATOM    372  CG  LEU B  49      69.707   4.760 -59.636  1.00174.25           C
ATOM    373  CD1 LEU B  49      69.105   6.155 -59.871  1.00174.25           C
ATOM    374  CD2 LEU B  49      70.950   4.803 -58.734  1.00174.25           C
ATOM    375  C   LEU B  49      68.133   1.543 -58.164  1.00174.25           C
ATOM    376  O   LEU B  49      68.088   1.449 -56.939  1.00174.25           O
ATOM    377  N   GLY B  50      67.216   0.936 -58.945  1.00 58.77           N
ATOM    378  CA  GLY B  50      66.183   0.178 -58.290  1.00 58.77           C
ATOM    379  C   GLY B  50      64.866   0.563 -58.888  1.00 58.77           C
ATOM    380  O   GLY B  50      64.710   0.512 -60.105  1.00 58.77           O
ATOM    381  N   VAL B  51      63.878   0.938 -58.037  1.00 55.76           N
ATOM    382  CA  VAL B  51      62.556   1.276 -58.509  1.00 55.76           C
ATOM    383  CB  VAL B  51      61.437   0.663 -57.720  1.00 55.76           C
ATOM    384  CG1 VAL B  51      60.113   1.139 -58.336  1.00 55.76           C
ATOM    385  CG2 VAL B  51      61.593  -0.865 -57.680  1.00 55.76           C
ATOM    386  C   VAL B  51      62.322   2.750 -58.366  1.00 55.76           C
ATOM    387  O   VAL B  51      62.606   3.344 -57.328  1.00 55.76           O
ATOM    388  N   LEU B  52      61.767   3.374 -59.424  1.00108.49           N
ATOM    389  CA  LEU B  52      61.485   4.779 -59.406  1.00108.49           C
ATOM    390  CB  LEU B  52      61.768   5.467 -60.746  1.00108.49           C
ATOM    391  CG  LEU B  52      63.268   5.463 -61.094  1.00108.49           C
ATOM    392  CD1 LEU B  52      63.808   4.036 -61.268  1.00108.49           C
ATOM    393  CD2 LEU B  52      63.558   6.370 -62.298  1.00108.49           C
ATOM    394  C   LEU B  52      60.044   5.008 -59.037  1.00108.49           C
ATOM    395  O   LEU B  52      59.201   4.124 -59.184  1.00108.49           O
ATOM    396  N   CYS B  53      59.747   6.223 -58.523  1.00 65.83           N
ATOM    397  CA  CYS B  53      58.434   6.634 -58.106  1.00 65.83           C
ATOM    398  CB  CYS B  53      58.332   6.947 -56.601  1.00 65.83           C
ATOM    399  SG  CYS B  53      58.384   5.456 -55.571  1.00 65.83           S
ATOM    400  C   CYS B  53      58.059   7.894 -58.836  1.00 65.83           C
ATOM    401  O   CYS B  53      58.922   8.646 -59.284  1.00 65.83           O
ATOM    402  N   PRO B  54      56.782   8.171 -58.937  1.00 89.92           N
ATOM    403  CA  PRO B  54      56.335   9.326 -59.666  1.00 89.92           C
ATOM    404  CD  PRO B  54      55.762   7.138 -58.918  1.00 89.92           C
ATOM    405  CB  PRO B  54      54.822   9.173 -59.849  1.00 89.92           C
ATOM    406  CG  PRO B  54      54.448   7.935 -59.009  1.00 89.92           C
ATOM    407  C   PRO B  54      56.765  10.615 -59.046  1.00 89.92           C
ATOM    408  O   PRO B  54      56.890  10.693 -57.824  1.00 89.92           O
ATOM    409  N   THR B  55      56.982  11.633 -59.901  1.00118.38           N
ATOM    410  CA  THR B  55      57.489  12.923 -59.529  1.00118.38           C
ATOM    411  CB  THR B  55      58.025  13.683 -60.716  1.00118.38           C
ATOM    412  OG1 THR B  55      58.635  14.895 -60.307  1.00118.38           O
ATOM    413  CG2 THR B  55      56.870  13.975 -61.685  1.00118.38           C
ATOM    414  C   THR B  55      56.404  13.739 -58.906  1.00118.38           C
ATOM    415  O   THR B  55      55.247  13.328 -58.841  1.00118.38           O
ATOM    416  N   GLY B  56      56.783  14.934 -58.405  1.00 38.27           N
ATOM    417  CA  GLY B  56      55.861  15.796 -57.736  1.00 38.27           C
ATOM    418  C   GLY B  56      54.769  16.187 -58.677  1.00 38.27           C
ATOM    419  O   GLY B  56      53.592  16.127 -58.325  1.00 38.27           O
ATOM    420  N   CYS B  57      55.133  16.579 -59.912  1.00 56.82           N
ATOM    421  CA  CYS B  57      54.171  17.069 -60.855  1.00 56.82           C
ATOM    422  CB  CYS B  57      54.805  17.582 -62.162  1.00 56.82           C
ATOM    423  SG  CYS B  57      55.866  19.040 -61.926  1.00 56.82           S
ATOM    424  C   CYS B  57      53.197  15.998 -61.216  1.00 56.82           C
ATOM    425  O   CYS B  57      52.003  16.245 -61.243  1.00 56.82           O
ATOM    426  N   GLN B  58      53.646  14.764 -61.478  1.00 73.75           N
ATOM    427  CA  GLN B  58      52.708  13.766 -61.902  1.00 73.75           C
ATOM    428  CB  GLN B  58      53.386  12.431 -62.244  1.00 73.75           C
ATOM    429  CG  GLN B  58      54.346  12.588 -63.423  1.00 73.75           C
ATOM    430  CD  GLN B  58      53.576  13.338 -64.500  1.00 73.75           C
ATOM    431  OE1 GLN B  58      53.730  14.547 -64.668  1.00 73.75           O
ATOM    432  NE2 GLN B  58      52.698  12.605 -65.236  1.00 73.75           N
ATOM    433  C   GLN B  58      51.715  13.541 -60.807  1.00 73.75           C
ATOM    434  O   GLN B  58      50.536  13.315 -61.071  1.00 73.75           O
ATOM    435  N   LEU B  59      52.172  13.546 -59.542  1.00 61.56           N
ATOM    436  CA  LEU B  59      51.258  13.365 -58.453  1.00 61.56           C
ATOM    437  CB  LEU B  59      51.978  13.189 -57.103  1.00 61.56           C
ATOM    438  CG  LEU B  59      52.699  11.834 -56.970  1.00 61.56           C
ATOM    439  CD1 LEU B  59      53.402  11.704 -55.610  1.00 61.56           C
ATOM    440  CD2 LEU B  59      51.729  10.670 -57.235  1.00 61.56           C
ATOM    441  C   LEU B  59      50.341  14.545 -58.321  1.00 61.56           C
ATOM    442  O   LEU B  59      49.122  14.389 -58.323  1.00 61.56           O
ATOM    443  N   GLN B  60      50.903  15.768 -58.255  1.00 68.95           N
ATOM    444  CA  GLN B  60      50.121  16.952 -58.007  1.00 68.95           C
ATOM    445  CB  GLN B  60      51.006  18.189 -57.764  1.00 68.95           C
ATOM    446  CG  GLN B  60      51.867  18.616 -58.955  1.00 68.95           C
ATOM    447  CD  GLN B  60      51.192  19.807 -59.609  1.00 68.95           C
ATOM    448  OE1 GLN B  60      50.505  19.674 -60.619  1.00 68.95           O
ATOM    449  NE2 GLN B  60      51.391  21.011 -59.006  1.00 68.95           N
ATOM    450  C   GLN B  60      49.191  17.201 -59.152  1.00 68.95           C
ATOM    451  O   GLN B  60      48.047  17.617 -58.978  1.00 68.95           O
ATOM    452  N   GLU B  61      49.686  16.945 -60.366  1.00 79.23           N
ATOM    453  CA  GLU B  61      48.974  17.119 -61.590  1.00 79.23           C
ATOM    454  CB  GLU B  61      49.827  16.767 -62.818  1.00 79.23           C
ATOM    455  CG  GLU B  61      49.058  16.800 -64.137  1.00 79.23           C
ATOM    456  CD  GLU B  61      48.862  18.248 -64.539  1.00 79.23           C
ATOM    457  OE1 GLU B  61      49.580  19.125 -63.985  1.00 79.23           O
ATOM    458  OE2 GLU B  61      47.990  18.502 -65.413  1.00 79.23           O
ATOM    459  C   GLU B  61      47.808  16.187 -61.585  1.00 79.23           C
ATOM    460  O   GLU B  61      46.704  16.557 -61.964  1.00 79.23           O
ATOM    461  N   ALA B  62      48.011  14.947 -61.116  1.00 33.97           N
ATOM    462  CA  ALA B  62      46.942  13.997 -61.145  1.00 33.97           C
ATOM    463  CB  ALA B  62      47.347  12.631 -60.566  1.00 33.97           C
ATOM    464  C   ALA B  62      45.810  14.528 -60.318  1.00 33.97           C
ATOM    465  O   ALA B  62      44.656  14.477 -60.739  1.00 33.97           O
ATOM    466  N   LEU B  63      46.121  15.092 -59.132  1.00 99.58           N
ATOM    467  CA  LEU B  63      45.114  15.604 -58.241  1.00 99.58           C
ATOM    468  CB  LEU B  63      45.664  16.179 -56.923  1.00 99.58           C
ATOM    469  CG  LEU B  63      46.100  15.124 -55.893  1.00 99.58           C
ATOM    470  CD1 LEU B  63      44.894  14.394 -55.288  1.00 99.58           C
ATOM    471  CD2 LEU B  63      47.102  14.145 -56.500  1.00 99.58           C
ATOM    472  C   LEU B  63      44.382  16.731 -58.892  1.00 99.58           C
ATOM    473  O   LEU B  63      43.172  16.864 -58.727  1.00 99.58           O
ATOM    474  N   LEU B  64      45.103  17.576 -59.646  1.00104.68           N
ATOM    475  CA  LEU B  64      44.499  18.748 -60.211  1.00104.68           C
ATOM    476  CB  LEU B  64      45.537  19.577 -61.001  1.00104.68           C
ATOM    477  CG  LEU B  64      45.097  20.978 -61.487  1.00104.68           C
ATOM    478  CD1 LEU B  64      46.265  21.685 -62.191  1.00104.68           C
ATOM    479  CD2 LEU B  64      43.835  20.949 -62.367  1.00104.68           C
ATOM    480  C   LEU B  64      43.387  18.328 -61.129  1.00104.68           C
ATOM    481  O   LEU B  64      42.294  18.891 -61.082  1.00104.68           O
ATOM    482  N   GLN B  65      43.624  17.331 -62.002  1.00107.14           N
ATOM    483  CA  GLN B  65      42.574  16.915 -62.882  1.00107.14           C
ATOM    484  CB  GLN B  65      42.996  15.910 -63.978  1.00107.14           C
ATOM    485  CG  GLN B  65      43.678  16.525 -65.209  1.00107.14           C
ATOM    486  CD  GLN B  65      45.172  16.659 -64.977  1.00107.14           C
ATOM    487  OE1 GLN B  65      45.977  15.945 -65.575  1.00107.14           O
ATOM    488  NE2 GLN B  65      45.556  17.619 -64.099  1.00107.14           N
ATOM    489  C   GLN B  65      41.486  16.275 -62.085  1.00107.14           C
ATOM    490  O   GLN B  65      40.320  16.422 -62.431  1.00107.14           O
ATOM    491  N   GLN B  66      41.815  15.505 -61.029  1.00104.40           N
ATOM    492  CA  GLN B  66      40.770  14.865 -60.272  1.00104.40           C
ATOM    493  CB  GLN B  66      41.276  13.803 -59.276  1.00104.40           C
ATOM    494  CG  GLN B  66      41.533  12.428 -59.901  1.00104.40           C
ATOM    495  CD  GLN B  66      42.778  12.471 -60.772  1.00104.40           C
ATOM    496  OE1 GLN B  66      43.850  12.035 -60.356  1.00104.40           O
ATOM    497  NE2 GLN B  66      42.632  12.998 -62.017  1.00104.40           N
ATOM    498  C   GLN B  66      39.925  15.836 -59.494  1.00104.40           C
ATOM    499  O   GLN B  66      38.697  15.768 -59.540  1.00104.40           O
ATOM    500  N   GLU B  67      40.557  16.789 -58.783  1.00111.79           N
ATOM    501  CA  GLU B  67      39.834  17.669 -57.910  1.00111.79           C
ATOM    502  CB  GLU B  67      40.760  18.569 -57.076  1.00111.79           C
ATOM    503  CG  GLU B  67      41.582  19.553 -57.908  1.00111.79           C
ATOM    504  CD  GLU B  67      40.738  20.804 -58.105  1.00111.79           C
ATOM    505  OE1 GLU B  67      39.651  20.881 -57.476  1.00111.79           O
ATOM    506  OE2 GLU B  67      41.174  21.699 -58.876  1.00111.79           O
ATOM    507  C   GLU B  67      38.887  18.538 -58.681  1.00111.79           C
ATOM    508  O   GLU B  67      37.755  18.754 -58.252  1.00111.79           O
ATOM    509  N   ARG B  68      39.311  19.036 -59.856  1.00125.27           N
ATOM    510  CA  ARG B  68      38.539  19.997 -60.593  1.00125.27           C
ATOM    511  CB  ARG B  68      39.312  20.486 -61.837  1.00125.27           C
ATOM    512  CG  ARG B  68      38.631  21.614 -62.599  1.00125.27           C
ATOM    513  CD  ARG B  68      39.487  22.170 -63.736  1.00125.27           C
ATOM    514  NE  ARG B  68      38.838  23.436 -64.164  1.00125.27           N
ATOM    515  CZ  ARG B  68      39.066  24.569 -63.440  1.00125.27           C
ATOM    516  NH1 ARG B  68      39.881  24.525 -62.345  1.00125.27           N
ATOM    517  NH2 ARG B  68      38.468  25.740 -63.806  1.00125.27           N
ATOM    518  C   ARG B  68      37.186  19.442 -60.962  1.00125.27           C
ATOM    519  O   ARG B  68      36.183  20.119 -60.741  1.00125.27           O
ATOM    520  N   PRO B  69      37.077  18.257 -61.498  1.00127.80           N
ATOM    521  CA  PRO B  69      35.750  17.765 -61.745  1.00127.80           C
ATOM    522  CD  PRO B  69      37.951  17.912 -62.603  1.00127.80           C
ATOM    523  CB  PRO B  69      35.803  16.922 -63.021  1.00127.80           C
ATOM    524  CG  PRO B  69      37.301  16.696 -63.268  1.00127.80           C
ATOM    525  C   PRO B  69      35.275  17.001 -60.556  1.00127.80           C
ATOM    526  O   PRO B  69      34.056  17.074 -60.245  1.00127.80           O
ATOM    527  OXT PRO B  69      36.120  16.302 -59.936  1.00127.80           O
TER     528      PRO B  69
ATOM    529  N   ARG C  70      68.778  24.627 -62.448  1.00107.59           N
ATOM    530  CA  ARG C  70      69.745  23.896 -63.296  1.00107.59           C
ATOM    531  CB  ARG C  70      71.159  24.457 -63.070  1.00107.59           C
ATOM    532  CG  ARG C  70      71.672  24.331 -61.634  1.00107.59           C
ATOM    533  CD  ARG C  70      73.040  24.986 -61.442  1.00107.59           C
ATOM    534  NE  ARG C  70      73.915  24.470 -62.533  1.00107.59           N
ATOM    535  CZ  ARG C  70      75.182  24.951 -62.686  1.00107.59           C
ATOM    536  NH1 ARG C  70      75.694  25.828 -61.777  1.00107.59           N
ATOM    537  NH2 ARG C  70      75.943  24.564 -63.756  1.00107.59           N
ATOM    538  C   ARG C  70      69.739  22.434 -62.988  1.00107.59           C
ATOM    539  O   ARG C  70      70.490  21.663 -63.586  1.00107.59           O
ATOM    540  N   PHE C  71      68.885  22.023 -62.028  1.00161.80           N
ATOM    541  CA  PHE C  71      68.764  20.637 -61.685  1.00161.80           C
ATOM    542  CB  PHE C  71      68.556  20.435 -60.170  1.00161.80           C
ATOM    543  CG  PHE C  71      69.800  20.861 -59.466  1.00161.80           C
ATOM    544  CD1 PHE C  71      70.051  22.196 -59.241  1.00161.80           C
ATOM    545  CD2 PHE C  71      70.724  19.932 -59.045  1.00161.80           C
ATOM    546  CE1 PHE C  71      71.196  22.597 -58.596  1.00161.80           C
ATOM    547  CE2 PHE C  71      71.871  20.329 -58.398  1.00161.80           C
ATOM    548  CZ  PHE C  71      72.111  21.663 -58.174  1.00161.80           C
ATOM    549  C   PHE C  71      67.521  20.129 -62.355  1.00161.80           C
ATOM    550  O   PHE C  71      66.592  19.675 -61.690  1.00161.80           O
ATOM    551  N   GLY C  72      67.484  20.183 -63.701  1.00 34.14           N
ATOM    552  CA  GLY C  72      66.387  19.646 -64.458  1.00 34.14           C
ATOM    553  C   GLY C  72      65.106  20.360 -64.138  1.00 34.14           C
ATOM    554  O   GLY C  72      65.087  21.547 -63.816  1.00 34.14           O
ATOM    555  N   SER C  73      63.987  19.612 -64.210  1.00 80.61           N
ATOM    556  CA  SER C  73      62.670  20.154 -64.029  1.00 80.61           C
ATOM    557  CB  SER C  73      61.555  19.177 -64.428  1.00 80.61           C
ATOM    558  OG  SER C  73      61.502  18.100 -63.507  1.00 80.61           O
ATOM    559  C   SER C  73      62.444  20.494 -62.587  1.00 80.61           C
ATOM    560  O   SER C  73      63.190  20.066 -61.708  1.00 80.61           O
ATOM    561  N   TYR C  74      61.407  21.324 -62.327  1.00 86.24           N
ATOM    562  CA  TYR C  74      61.038  21.686 -60.984  1.00 86.24           C
ATOM    563  CB  TYR C  74      61.241  23.177 -60.641  1.00 86.24           C
ATOM    564  CG  TYR C  74      62.661  23.409 -60.241  1.00 86.24           C
ATOM    565  CD1 TYR C  74      63.688  23.400 -61.155  1.00 86.24           C
ATOM    566  CD2 TYR C  74      62.953  23.662 -58.920  1.00 86.24           C
ATOM    567  CE1 TYR C  74      64.985  23.620 -60.751  1.00 86.24           C
ATOM    568  CE2 TYR C  74      64.247  23.885 -58.510  1.00 86.24           C
ATOM    569  CZ  TYR C  74      65.269  23.859 -59.425  1.00 86.24           C
ATOM    570  OH  TYR C  74      66.598  24.086 -59.006  1.00 86.24           O
ATOM    571  C   TYR C  74      59.591  21.371 -60.722  1.00 86.24           C
ATOM    572  O   TYR C  74      58.693  21.883 -61.391  1.00 86.24           O
ATOM    573  N   CYS C  75      59.342  20.523 -59.697  1.00 58.13           N
ATOM    574  CA  CYS C  75      58.016  20.149 -59.279  1.00 58.13           C
ATOM    575  CB  CYS C  75      57.695  18.661 -59.519  1.00 58.13           C
ATOM    576  SG  CYS C  75      57.623  18.242 -61.289  1.00 58.13           S
ATOM    577  C   CYS C  75      57.934  20.437 -57.803  1.00 58.13           C
ATOM    578  O   CYS C  75      58.930  20.799 -57.185  1.00 58.13           O
ATOM    579  N   PRO C  76      56.773  20.318 -57.215  1.00 88.92           N
ATOM    580  CA  PRO C  76      56.593  20.621 -55.814  1.00 88.92           C
ATOM    581  CD  PRO C  76      55.535  20.434 -57.962  1.00 88.92           C
ATOM    582  CB  PRO C  76      55.100  20.899 -55.630  1.00 88.92           C
ATOM    583  CG  PRO C  76      54.440  20.316 -56.892  1.00 88.92           C
ATOM    584  C   PRO C  76      57.106  19.546 -54.907  1.00 88.92           C
ATOM    585  O   PRO C  76      57.306  18.417 -55.353  1.00 88.92           O
ATOM    586  N   THR C  77      57.301  19.888 -53.615  1.00 72.68           N
ATOM    587  CA  THR C  77      57.806  18.974 -52.633  1.00 72.68           C
ATOM    588  CB  THR C  77      57.825  19.521 -51.241  1.00 72.68           C
ATOM    589  OG1 THR C  77      58.593  20.705 -51.184  1.00 72.68           O
ATOM    590  CG2 THR C  77      58.456  18.472 -50.317  1.00 72.68           C
ATOM    591  C   THR C  77      56.866  17.822 -52.571  1.00 72.68           C
ATOM    592  O   THR C  77      55.680  17.950 -52.867  1.00 72.68           O
ATOM    593  N   THR C  78      57.400  16.645 -52.205  1.00 83.11           N
ATOM    594  CA  THR C  78      56.587  15.475 -52.111  1.00 83.11           C
ATOM    595  CB  THR C  78      57.348  14.196 -52.050  1.00 83.11           C
ATOM    596  OG1 THR C  78      58.274  14.122 -53.126  1.00 83.11           O
ATOM    597  CG2 THR C  78      56.294  13.093 -52.238  1.00 83.11           C
ATOM    598  C   THR C  78      55.688  15.565 -50.911  1.00 83.11           C
ATOM    599  O   THR C  78      54.638  14.926 -50.871  1.00 83.11           O
ATOM    600  N   CYS C  79      56.124  16.288 -49.858  1.00 73.07           N
ATOM    601  CA  CYS C  79      55.344  16.462 -48.659  1.00 73.07           C
ATOM    602  CB  CYS C  79      56.136  17.179 -47.551  1.00 73.07           C
ATOM    603  SG  CYS C  79      57.471  16.166 -46.840  1.00 73.07           S
ATOM    604  C   CYS C  79      54.120  17.286 -48.940  1.00 73.07           C
ATOM    605  O   CYS C  79      53.015  16.945 -48.522  1.00 73.07           O
ATOM    606  N   GLY C  80      54.290  18.368 -49.719  1.00 62.59           N
ATOM    607  CA  GLY C  80      53.263  19.336 -49.991  1.00 62.59           C
ATOM    608  C   GLY C  80      52.101  18.656 -50.627  1.00 62.59           C
ATOM    609  O   GLY C  80      50.991  19.182 -50.594  1.00 62.59           O
ATOM    610  N   ILE C  81      52.329  17.536 -51.336  1.00154.48           N
ATOM    611  CA  ILE C  81      51.190  16.861 -51.886  1.00154.48           C
ATOM    612  CB  ILE C  81      51.524  15.754 -52.855  1.00154.48           C
ATOM    613  CG1 ILE C  81      50.314  15.454 -53.762  1.00154.48           C
ATOM    614  CG2 ILE C  81      52.028  14.530 -52.076  1.00154.48           C
ATOM    615  CD1 ILE C  81      49.052  14.962 -53.050  1.00154.48           C
ATOM    616  C   ILE C  81      50.367  16.313 -50.748  1.00154.48           C
ATOM    617  O   ILE C  81      49.143  16.433 -50.744  1.00154.48           O
ATOM    618  N   ALA C  82      51.033  15.730 -49.726  1.00 47.39           N
ATOM    619  CA  ALA C  82      50.396  15.094 -48.601  1.00 47.39           C
ATOM    620  CB  ALA C  82      51.401  14.470 -47.616  1.00 47.39           C
ATOM    621  C   ALA C  82      49.576  16.089 -47.846  1.00 47.39           C
ATOM    622  O   ALA C  82      48.505  15.753 -47.346  1.00 47.39           O
ATOM    623  N   ASP C  83      50.077  17.331 -47.705  1.00 41.15           N
ATOM    624  CA  ASP C  83      49.367  18.362 -46.998  1.00 41.15           C
ATOM    625  CB  ASP C  83      50.180  19.656 -46.874  1.00 41.15           C
ATOM    626  CG  ASP C  83      51.350  19.372 -45.949  1.00 41.15           C
ATOM    627  OD1 ASP C  83      51.102  18.987 -44.775  1.00 41.15           O
ATOM    628  OD2 ASP C  83      52.512  19.538 -46.408  1.00 41.15           O
ATOM    629  C   ASP C  83      48.114  18.698 -47.745  1.00 41.15           C
ATOM    630  O   ASP C  83      47.050  18.866 -47.151  1.00 41.15           O
ATOM    631  N   PHE C  84      48.213  18.787 -49.085  1.00116.74           N
ATOM    632  CA  PHE C  84      47.097  19.125 -49.922  1.00116.74           C
ATOM    633  CB  PHE C  84      47.488  19.249 -51.408  1.00116.74           C
ATOM    634  CG  PHE C  84      46.358  19.892 -52.141  1.00116.74           C
ATOM    635  CD1 PHE C  84      45.347  19.139 -52.690  1.00116.74           C
ATOM    636  CD2 PHE C  84      46.314  21.262 -52.274  1.00116.74           C
ATOM    637  CE1 PHE C  84      44.311  19.746 -53.362  1.00116.74           C
ATOM    638  CE2 PHE C  84      45.281  21.874 -52.944  1.00116.74           C
ATOM    639  CZ  PHE C  84      44.276  21.114 -53.492  1.00116.74           C
ATOM    640  C   PHE C  84      46.108  18.018 -49.752  1.00116.74           C
ATOM    641  O   PHE C  84      44.900  18.237 -49.804  1.00116.74           O
ATOM    642  N   LEU C  85      46.614  16.781 -49.577  1.00 65.48           N
ATOM    643  CA  LEU C  85      45.793  15.626 -49.356  1.00 65.48           C
ATOM    644  CB  LEU C  85      46.650  14.363 -49.145  1.00 65.48           C
ATOM    645  CG  LEU C  85      45.869  13.116 -48.683  1.00 65.48           C
ATOM    646  CD1 LEU C  85      44.899  12.620 -49.765  1.00 65.48           C
ATOM    647  CD2 LEU C  85      46.820  12.017 -48.181  1.00 65.48           C
ATOM    648  C   LEU C  85      45.012  15.792 -48.087  1.00 65.48           C
ATOM    649  O   LEU C  85      43.791  15.653 -48.078  1.00 65.48           O
ATOM    650  N   SER C  86      45.692  16.144 -46.982  1.00 89.87           N
ATOM    651  CA  SER C  86      45.004  16.178 -45.726  1.00 89.87           C
ATOM    652  CB  SER C  86      45.904  16.580 -44.543  1.00 89.87           C
ATOM    653  OG  SER C  86      46.347  17.920 -44.694  1.00 89.87           O
ATOM    654  C   SER C  86      43.876  17.165 -45.787  1.00 89.87           C
ATOM    655  O   SER C  86      42.752  16.841 -45.409  1.00 89.87           O
ATOM    656  N   THR C  87      44.153  18.398 -46.262  1.00 45.35           N
ATOM    657  CA  THR C  87      43.172  19.453 -46.289  1.00 45.35           C
ATOM    658  CB  THR C  87      43.767  20.785 -46.650  1.00 45.35           C
ATOM    659  OG1 THR C  87      44.320  20.739 -47.957  1.00 45.35           O
ATOM    660  CG2 THR C  87      44.859  21.138 -45.625  1.00 45.35           C
ATOM    661  C   THR C  87      42.058  19.182 -47.256  1.00 45.35           C
ATOM    662  O   THR C  87      40.888  19.253 -46.885  1.00 45.35           O
ATOM    663  N   TYR C  88      42.389  18.821 -48.507  1.00 79.82           N
ATOM    664  CA  TYR C  88      41.444  18.582 -49.564  1.00 79.82           C
ATOM    665  CB  TYR C  88      42.186  18.128 -50.842  1.00 79.82           C
ATOM    666  CG  TYR C  88      41.288  17.430 -51.815  1.00 79.82           C
ATOM    667  CD1 TYR C  88      40.485  18.116 -52.701  1.00 79.82           C
ATOM    668  CD2 TYR C  88      41.274  16.055 -51.849  1.00 79.82           C
ATOM    669  CE1 TYR C  88      39.684  17.433 -53.591  1.00 79.82           C
ATOM    670  CE2 TYR C  88      40.478  15.368 -52.734  1.00 79.82           C
ATOM    671  CZ  TYR C  88      39.676  16.059 -53.611  1.00 79.82           C
ATOM    672  OH  TYR C  88      38.862  15.349 -54.522  1.00 79.82           O
ATOM    673  C   TYR C  88      40.547  17.485 -49.128  1.00 79.82           C
ATOM    674  O   TYR C  88      39.339  17.534 -49.353  1.00 79.82           O
ATOM    675  N   GLN C  89      41.118  16.453 -48.490  1.00 63.43           N
ATOM    676  CA  GLN C  89      40.269  15.383 -48.082  1.00 63.43           C
ATOM    677  CB  GLN C  89      40.989  14.206 -47.417  1.00 63.43           C
ATOM    678  CG  GLN C  89      40.008  13.058 -47.174  1.00 63.43           C
ATOM    679  CD  GLN C  89      40.623  12.058 -46.216  1.00 63.43           C
ATOM    680  OE1 GLN C  89      39.906  11.367 -45.494  1.00 63.43           O
ATOM    681  NE2 GLN C  89      41.980  11.971 -46.205  1.00 63.43           N
ATOM    682  C   GLN C  89      39.289  15.906 -47.076  1.00 63.43           C
ATOM    683  O   GLN C  89      38.106  15.578 -47.139  1.00 63.43           O
ATOM    684  N   THR C  90      39.753  16.733 -46.117  1.00 30.93           N
ATOM    685  CA  THR C  90      38.874  17.255 -45.106  1.00 30.93           C
ATOM    686  CB  THR C  90      39.591  18.072 -44.073  1.00 30.93           C
ATOM    687  OG1 THR C  90      40.570  17.280 -43.417  1.00 30.93           O
ATOM    688  CG2 THR C  90      38.556  18.600 -43.065  1.00 30.93           C
ATOM    689  C   THR C  90      37.855  18.156 -45.731  1.00 30.93           C
ATOM    690  O   THR C  90      36.665  18.055 -45.439  1.00 30.93           O
ATOM    691  N   LYS C  91      38.304  19.062 -46.623  1.00120.04           N
ATOM    692  CA  LYS C  91      37.424  19.995 -47.262  1.00120.04           C
ATOM    693  CB  LYS C  91      38.099  20.839 -48.363  1.00120.04           C
ATOM    694  CG  LYS C  91      39.022  21.952 -47.850  1.00120.04           C
ATOM    695  CD  LYS C  91      38.295  23.028 -47.037  1.00120.04           C
ATOM    696  CE  LYS C  91      39.151  24.256 -46.706  1.00120.04           C
ATOM    697  NZ  LYS C  91      40.346  23.857 -45.929  1.00120.04           N
ATOM    698  C   LYS C  91      36.311  19.196 -47.914  1.00120.04           C
ATOM    699  O   LYS C  91      35.127  19.560 -47.690  1.00120.04           O
ATOM    700  OXT LYS C  91      36.624  18.220 -48.645  1.00120.04           O
TER     701      LYS C  91
ATOM    702  N   ALA D  92      56.337  -6.231 -49.129  1.00 23.09           N
ATOM    703  CA  ALA D  92      57.367  -5.183 -49.330  1.00 23.09           C
ATOM    704  CB  ALA D  92      58.783  -5.759 -49.148  1.00 23.09           C
ATOM    705  C   ALA D  92      57.283  -4.572 -50.691  1.00 23.09           C
ATOM    706  O   ALA D  92      56.563  -5.053 -51.563  1.00 23.09           O
ATOM    707  N   CYS D  93      58.008  -3.455 -50.878  1.00 74.58           N
ATOM    708  CA  CYS D  93      58.052  -2.749 -52.121  1.00 74.58           C
ATOM    709  CB  CYS D  93      58.679  -1.337 -51.999  1.00 74.58           C
ATOM    710  SG  CYS D  93      60.486  -1.120 -52.197  1.00 74.58           S
ATOM    711  C   CYS D  93      58.836  -3.576 -53.090  1.00 74.58           C
ATOM    712  O   CYS D  93      58.693  -3.451 -54.305  1.00 74.58           O
ATOM    713  N   LYS D  94      59.680  -4.469 -52.542  1.00129.10           N
ATOM    714  CA  LYS D  94      60.616  -5.265 -53.277  1.00129.10           C
ATOM    715  CB  LYS D  94      61.425  -6.227 -52.385  1.00129.10           C
ATOM    716  CG  LYS D  94      62.685  -5.618 -51.763  1.00129.10           C
ATOM    717  CD  LYS D  94      63.752  -5.283 -52.811  1.00129.10           C
ATOM    718  CE  LYS D  94      65.124  -4.935 -52.231  1.00129.10           C
ATOM    719  NZ  LYS D  94      66.114  -4.781 -53.325  1.00129.10           N
ATOM    720  C   LYS D  94      59.898  -6.093 -54.288  1.00129.10           C
ATOM    721  O   LYS D  94      60.424  -6.300 -55.382  1.00129.10           O
ATOM    722  N   ASP D  95      58.686  -6.586 -53.955  1.00 64.35           N
ATOM    723  CA  ASP D  95      57.951  -7.425 -54.860  1.00 64.35           C
ATOM    724  CB  ASP D  95      56.538  -7.768 -54.354  1.00 64.35           C
ATOM    725  CG  ASP D  95      56.033  -8.977 -55.128  1.00 64.35           C
ATOM    726  OD1 ASP D  95      56.022  -8.927 -56.386  1.00 64.35           O
ATOM    727  OD2 ASP D  95      55.672  -9.980 -54.459  1.00 64.35           O
ATOM    728  C   ASP D  95      57.829  -6.670 -56.140  1.00 64.35           C
ATOM    729  O   ASP D  95      57.532  -5.476 -56.152  1.00 64.35           O
ATOM    730  N   SER D  96      58.077  -7.351 -57.271  1.00107.39           N
ATOM    731  CA  SER D  96      58.140  -6.589 -58.474  1.00107.39           C
ATOM    732  CB  SER D  96      59.356  -6.972 -59.330  1.00107.39           C
ATOM    733  OG  SER D  96      59.525  -6.028 -60.371  1.00107.39           O
ATOM    734  C   SER D  96      56.909  -6.800 -59.294  1.00107.39           C
ATOM    735  O   SER D  96      56.648  -7.892 -59.797  1.00107.39           O
ATOM    736  N   ASP D  97      56.110  -5.722 -59.420  1.00 95.20           N
ATOM    737  CA  ASP D  97      54.932  -5.658 -60.238  1.00 95.20           C
ATOM    738  CB  ASP D  97      54.094  -4.397 -59.974  1.00 95.20           C
ATOM    739  CG  ASP D  97      53.578  -4.474 -58.544  1.00 95.20           C
ATOM    740  OD1 ASP D  97      54.055  -5.365 -57.794  1.00 95.20           O
ATOM    741  OD2 ASP D  97      52.711  -3.635 -58.185  1.00 95.20           O
ATOM    742  C   ASP D  97      55.396  -5.586 -61.660  1.00 95.20           C
ATOM    743  O   ASP D  97      54.708  -5.999 -62.592  1.00 95.20           O
ATOM    744  N   TRP D  98      56.629  -5.075 -61.814  1.00281.00           N
ATOM    745  CA  TRP D  98      57.330  -4.710 -63.013  1.00281.00           C
ATOM    746  CB  TRP D  98      58.735  -5.335 -63.058  1.00281.00           C
ATOM    747  CG  TRP D  98      58.707  -6.841 -62.894  1.00281.00           C
ATOM    748  CD2 TRP D  98      59.771  -7.731 -63.264  1.00281.00           C
ATOM    749  CD1 TRP D  98      57.720  -7.627 -62.366  1.00281.00           C
ATOM    750  NE1 TRP D  98      58.110  -8.943 -62.375  1.00281.00           N
ATOM    751  CE2 TRP D  98      59.371  -9.025 -62.928  1.00281.00           C
ATOM    752  CE3 TRP D  98      60.985  -7.487 -63.838  1.00281.00           C
ATOM    753  CZ2 TRP D  98      60.182 -10.098 -63.161  1.00281.00           C
ATOM    754  CZ3 TRP D  98      61.802  -8.572 -64.073  1.00281.00           C
ATOM    755  CH2 TRP D  98      61.409  -9.850 -63.741  1.00281.00           C
ATOM    756  C   TRP D  98      56.668  -5.117 -64.293  1.00281.00           C
ATOM    757  O   TRP D  98      56.735  -6.258 -64.750  1.00281.00           O
ATOM    758  N   PRO D  99      56.002  -4.143 -64.851  1.00195.88           N
ATOM    759  CA  PRO D  99      55.582  -4.246 -66.221  1.00195.88           C
ATOM    760  CD  PRO D  99      55.010  -3.444 -64.044  1.00195.88           C
ATOM    761  CB  PRO D  99      54.333  -3.382 -66.366  1.00195.88           C
ATOM    762  CG  PRO D  99      53.768  -3.307 -64.939  1.00195.88           C
ATOM    763  C   PRO D  99      56.759  -3.658 -66.939  1.00195.88           C
ATOM    764  O   PRO D  99      57.578  -3.032 -66.268  1.00195.88           O
ATOM    765  N   PHE D 100      56.900  -3.814 -68.270  1.00271.82           N
ATOM    766  CA  PHE D 100      58.035  -3.160 -68.860  1.00271.82           C
ATOM    767  CB  PHE D 100      58.815  -4.003 -69.890  1.00271.82           C
ATOM    768  CG  PHE D 100      57.926  -4.359 -71.033  1.00271.82           C
ATOM    769  CD1 PHE D 100      56.956  -5.314 -70.856  1.00271.82           C
ATOM    770  CD2 PHE D 100      58.075  -3.775 -72.271  1.00271.82           C
ATOM    771  CE1 PHE D 100      56.124  -5.670 -71.891  1.00271.82           C
ATOM    772  CE2 PHE D 100      57.246  -4.129 -73.311  1.00271.82           C
ATOM    773  CZ  PHE D 100      56.269  -5.078 -73.120  1.00271.82           C
ATOM    774  C   PHE D 100      57.548  -1.902 -69.503  1.00271.82           C
ATOM    775  O   PHE D 100      56.564  -1.910 -70.242  1.00271.82           O
ATOM    776  N   CYS D 101      58.241  -0.780 -69.222  1.00 68.23           N
ATOM    777  CA  CYS D 101      57.798   0.502 -69.690  1.00 68.23           C
ATOM    778  CB  CYS D 101      57.622   1.523 -68.561  1.00 68.23           C
ATOM    779  SG  CYS D 101      56.648   0.903 -67.163  1.00 68.23           S
ATOM    780  C   CYS D 101      58.862   1.076 -70.567  1.00 68.23           C
ATOM    781  O   CYS D 101      59.966   0.543 -70.666  1.00 68.23           O
ATOM    782  N   SER D 102      58.530   2.192 -71.245  1.00139.39           N
ATOM    783  CA  SER D 102      59.482   2.840 -72.093  1.00139.39           C
ATOM    784  CB  SER D 102      58.866   3.619 -73.268  1.00139.39           C
ATOM    785  OG  SER D 102      58.337   2.710 -74.226  1.00139.39           O
ATOM    786  C   SER D 102      60.293   3.793 -71.277  1.00139.39           C
ATOM    787  O   SER D 102      60.029   4.024 -70.097  1.00139.39           O
ATOM    788  N   ASP D 103      61.327   4.349 -71.933  1.00124.81           N
ATOM    789  CA  ASP D 103      62.311   5.252 -71.412  1.00124.81           C
ATOM    790  CB  ASP D 103      63.463   5.475 -72.401  1.00124.81           C
ATOM    791  CG  ASP D 103      64.161   4.136 -72.571  1.00124.81           C
ATOM    792  OD1 ASP D 103      63.766   3.167 -71.866  1.00124.81           O
ATOM    793  OD2 ASP D 103      65.098   4.060 -73.411  1.00124.81           O
ATOM    794  C   ASP D 103      61.698   6.582 -71.102  1.00124.81           C
ATOM    795  O   ASP D 103      62.230   7.329 -70.285  1.00124.81           O
ATOM    796  N   GLU D 104      60.562   6.913 -71.742  1.00139.10           N
ATOM    797  CA  GLU D 104      59.911   8.191 -71.611  1.00139.10           C
ATOM    798  CB  GLU D 104      58.592   8.276 -72.398  1.00139.10           C
ATOM    799  CG  GLU D 104      58.797   8.410 -73.910  1.00139.10           C
ATOM    800  CD  GLU D 104      59.522   7.173 -74.423  1.00139.10           C
ATOM    801  OE1 GLU D 104      58.854   6.124 -74.628  1.00139.10           O
ATOM    802  OE2 GLU D 104      60.762   7.269 -74.624  1.00139.10           O
ATOM    803  C   GLU D 104      59.598   8.435 -70.173  1.00139.10           C
ATOM    804  O   GLU D 104      59.440   9.577 -69.743  1.00139.10           O
ATOM    805  N   ASP D 105      59.505   7.356 -69.385  1.00 61.82           N
ATOM    806  CA  ASP D 105      59.172   7.478 -68.000  1.00 61.82           C
ATOM    807  CB  ASP D 105      59.279   6.156 -67.228  1.00 61.82           C
ATOM    808  CG  ASP D 105      58.124   5.268 -67.648  1.00 61.82           C
ATOM    809  OD1 ASP D 105      56.986   5.789 -67.785  1.00 61.82           O
ATOM    810  OD2 ASP D 105      58.371   4.049 -67.828  1.00 61.82           O
ATOM    811  C   ASP D 105      60.137   8.417 -67.345  1.00 61.82           C
ATOM    812  O   ASP D 105      59.785   9.083 -66.375  1.00 61.82           O
ATOM    813  N   TRP D 106      61.388   8.494 -67.834  1.00100.69           N
ATOM    814  CA  TRP D 106      62.316   9.353 -67.159  1.00100.69           C
ATOM    815  CB  TRP D 106      63.756   9.266 -67.702  1.00100.69           C
ATOM    816  CG  TRP D 106      64.810   9.686 -66.701  1.00100.69           C
ATOM    817  CD2 TRP D 106      65.359  11.003 -66.562  1.00100.69           C
ATOM    818  CD1 TRP D 106      65.427   8.914 -65.758  1.00100.69           C
ATOM    819  NE1 TRP D 106      66.319   9.668 -65.038  1.00100.69           N
ATOM    820  CE2 TRP D 106      66.290  10.960 -65.522  1.00100.69           C
ATOM    821  CE3 TRP D 106      65.114  12.158 -67.249  1.00100.69           C
ATOM    822  CZ2 TRP D 106      66.990  12.068 -65.149  1.00100.69           C
ATOM    823  CZ3 TRP D 106      65.817  13.274 -66.864  1.00100.69           C
ATOM    824  CH2 TRP D 106      66.737  13.234 -65.834  1.00100.69           C
ATOM    825  C   TRP D 106      61.792  10.757 -67.281  1.00100.69           C
ATOM    826  O   TRP D 106      61.174  11.138 -68.275  1.00100.69           O
ATOM    827  N   ASN D 107      62.061  11.554 -66.232  1.00107.75           N
ATOM    828  CA  ASN D 107      61.572  12.875 -65.978  1.00107.75           C
ATOM    829  CB  ASN D 107      61.422  13.750 -67.237  1.00107.75           C
ATOM    830  CG  ASN D 107      62.793  14.278 -67.635  1.00107.75           C
ATOM    831  OD1 ASN D 107      63.434  15.005 -66.878  1.00107.75           O
ATOM    832  ND2 ASN D 107      63.254  13.910 -68.860  1.00107.75           N
ATOM    833  C   ASN D 107      60.218  12.745 -65.341  1.00107.75           C
ATOM    834  O   ASN D 107      59.852  13.566 -64.500  1.00107.75           O
ATOM    835  N   TYR D 108      59.440  11.711 -65.721  1.00103.65           N
ATOM    836  CA  TYR D 108      58.162  11.426 -65.120  1.00103.65           C
ATOM    837  CB  TYR D 108      57.235  10.702 -66.101  1.00103.65           C
ATOM    838  CG  TYR D 108      57.031  11.662 -67.221  1.00103.65           C
ATOM    839  CD1 TYR D 108      57.982  11.798 -68.209  1.00103.65           C
ATOM    840  CD2 TYR D 108      55.897  12.433 -67.282  1.00103.65           C
ATOM    841  CE1 TYR D 108      57.797  12.684 -69.244  1.00103.65           C
ATOM    842  CE2 TYR D 108      55.705  13.320 -68.311  1.00103.65           C
ATOM    843  CZ  TYR D 108      56.655  13.442 -69.296  1.00103.65           C
ATOM    844  OH  TYR D 108      56.455  14.351 -70.353  1.00103.65           O
ATOM    845  C   TYR D 108      58.264  10.618 -63.849  1.00103.65           C
ATOM    846  O   TYR D 108      57.578  10.908 -62.869  1.00103.65           O
ATOM    847  N   LYS D 109      59.102   9.551 -63.848  1.00132.90           N
ATOM    848  CA  LYS D 109      59.261   8.705 -62.689  1.00132.90           C
ATOM    849  CB  LYS D 109      59.050   7.198 -62.949  1.00132.90           C
ATOM    850  CG  LYS D 109      57.603   6.773 -63.213  1.00132.90           C
ATOM    851  CD  LYS D 109      57.066   7.205 -64.578  1.00132.90           C
ATOM    852  CE  LYS D 109      55.584   6.886 -64.786  1.00132.90           C
ATOM    853  NZ  LYS D 109      54.753   7.858 -64.040  1.00132.90           N
ATOM    854  C   LYS D 109      60.687   8.827 -62.241  1.00132.90           C
ATOM    855  O   LYS D 109      61.595   8.439 -62.973  1.00132.90           O
ATOM    856  N   CYS D 110      60.912   9.321 -61.004  1.00 71.06           N
ATOM    857  CA  CYS D 110      62.250   9.554 -60.521  1.00 71.06           C
ATOM    858  CB  CYS D 110      62.469  10.996 -60.030  1.00 71.06           C
ATOM    859  SG  CYS D 110      62.404  12.224 -61.369  1.00 71.06           S
ATOM    860  C   CYS D 110      62.537   8.651 -59.352  1.00 71.06           C
ATOM    861  O   CYS D 110      61.650   7.948 -58.881  1.00 71.06           O
ATOM    862  N   PRO D 111      63.777   8.617 -58.904  1.00104.14           N
ATOM    863  CA  PRO D 111      64.168   7.781 -57.782  1.00104.14           C
ATOM    864  CD  PRO D 111      64.875   8.799 -59.840  1.00104.14           C
ATOM    865  CB  PRO D 111      65.612   7.349 -58.056  1.00104.14           C
ATOM    866  CG  PRO D 111      66.136   8.376 -59.069  1.00104.14           C
ATOM    867  C   PRO D 111      63.993   8.414 -56.421  1.00104.14           C
ATOM    868  O   PRO D 111      63.760   9.619 -56.338  1.00104.14           O
ATOM    869  N   SER D 112      64.129   7.608 -55.339  1.00 61.25           N
ATOM    870  CA  SER D 112      63.943   8.064 -53.981  1.00 61.25           C
ATOM    871  CB  SER D 112      63.858   6.926 -52.952  1.00 61.25           C
ATOM    872  OG  SER D 112      65.144   6.351 -52.767  1.00 61.25           O
ATOM    873  C   SER D 112      65.102   8.905 -53.545  1.00 61.25           C
ATOM    874  O   SER D 112      66.245   8.685 -53.942  1.00 61.25           O
ATOM    875  N   GLY D 113      64.807   9.882 -52.667  1.00 38.04           N
ATOM    876  CA  GLY D 113      65.766  10.806 -52.134  1.00 38.04           C
ATOM    877  C   GLY D 113      66.773  10.088 -51.291  1.00 38.04           C
ATOM    878  O   GLY D 113      67.926  10.498 -51.245  1.00 38.04           O
ATOM    879  N   CYS D 114      66.351   9.053 -50.535  1.00 55.25           N
ATOM    880  CA  CYS D 114      67.262   8.346 -49.674  1.00 55.25           C
ATOM    881  CB  CYS D 114      66.583   7.234 -48.859  1.00 55.25           C
ATOM    882  SG  CYS D 114      65.246   7.814 -47.776  1.00 55.25           S
ATOM    883  C   CYS D 114      68.295   7.637 -50.493  1.00 55.25           C
ATOM    884  O   CYS D 114      69.496   7.791 -50.280  1.00 55.25           O
ATOM    885  N   ARG D 115      67.823   6.842 -51.470  1.00116.73           N
ATOM    886  CA  ARG D 115      68.654   6.023 -52.302  1.00116.73           C
ATOM    887  CB  ARG D 115      67.830   5.092 -53.212  1.00116.73           C
ATOM    888  CG  ARG D 115      68.659   4.021 -53.923  1.00116.73           C
ATOM    889  CD  ARG D 115      67.821   2.919 -54.585  1.00116.73           C
ATOM    890  NE  ARG D 115      67.210   2.083 -53.508  1.00116.73           N
ATOM    891  CZ  ARG D 115      65.955   2.354 -53.038  1.00116.73           C
ATOM    892  NH1 ARG D 115      65.233   3.378 -53.577  1.00116.73           N
ATOM    893  NH2 ARG D 115      65.425   1.609 -52.025  1.00116.73           N
ATOM    894  C   ARG D 115      69.499   6.920 -53.148  1.00116.73           C
ATOM    895  O   ARG D 115      70.611   6.556 -53.529  1.00116.73           O
ATOM    896  N   MET D 116      68.940   8.079 -53.544  1.00140.04           N
ATOM    897  CA  MET D 116      69.645   9.084 -54.292  1.00140.04           C
ATOM    898  CB  MET D 116      68.700  10.208 -54.750  1.00140.04           C
ATOM    899  CG  MET D 116      69.240  11.083 -55.880  1.00140.04           C
ATOM    900  SD  MET D 116      69.114  10.333 -57.530  1.00140.04           S
ATOM    901  CE  MET D 116      70.508   9.202 -57.298  1.00140.04           C
ATOM    902  C   MET D 116      70.682   9.711 -53.405  1.00140.04           C
ATOM    903  O   MET D 116      71.808   9.974 -53.823  1.00140.04           O
ATOM    904  N   LYS D 117      70.317   9.975 -52.138  1.00123.59           N
ATOM    905  CA  LYS D 117      71.212  10.589 -51.202  1.00123.59           C
ATOM    906  CB  LYS D 117      70.573  10.772 -49.817  1.00123.59           C
ATOM    907  CG  LYS D 117      71.451  11.545 -48.830  1.00123.59           C
ATOM    908  CD  LYS D 117      71.621  13.018 -49.204  1.00123.59           C
ATOM    909  CE  LYS D 117      72.691  13.266 -50.267  1.00123.59           C
ATOM    910  NZ  LYS D 117      74.039  13.104 -49.676  1.00123.59           N
ATOM    911  C   LYS D 117      72.369   9.663 -51.033  1.00123.59           C
ATOM    912  O   LYS D 117      73.525  10.082 -51.020  1.00123.59           O
ATOM    913  N   GLY D 118      72.070   8.356 -50.937  1.00 41.83           N
ATOM    914  CA  GLY D 118      73.057   7.349 -50.667  1.00 41.83           C
ATOM    915  C   GLY D 118      74.099   7.295 -51.745  1.00 41.83           C
ATOM    916  O   GLY D 118      75.266   7.064 -51.446  1.00 41.83           O
ATOM    917  N   LEU D 119      73.705   7.406 -53.030  1.00123.47           N
ATOM    918  CA  LEU D 119      74.643   7.420 -54.125  1.00123.47           C
ATOM    919  CB  LEU D 119      74.031   7.137 -55.510  1.00123.47           C
ATOM    920  CG  LEU D 119      73.862   5.637 -55.834  1.00123.47           C
ATOM    921  CD1 LEU D 119      75.217   4.975 -56.128  1.00123.47           C
ATOM    922  CD2 LEU D 119      73.106   4.893 -54.726  1.00123.47           C
ATOM    923  C   LEU D 119      75.384   8.720 -54.191  1.00123.47           C
ATOM    924  O   LEU D 119      76.495   8.773 -54.716  1.00123.47           O
ATOM    925  N   ILE D 120      74.759   9.827 -53.749  1.00108.81           N
ATOM    926  CA  ILE D 120      75.445  11.086 -53.786  1.00108.81           C
ATOM    927  CB  ILE D 120      74.575  12.263 -53.441  1.00108.81           C
ATOM    928  CG1 ILE D 120      73.449  12.408 -54.482  1.00108.81           C
ATOM    929  CG2 ILE D 120      75.470  13.511 -53.366  1.00108.81           C
ATOM    930  CD1 ILE D 120      73.965  12.614 -55.906  1.00108.81           C
ATOM    931  C   ILE D 120      76.605  11.019 -52.841  1.00108.81           C
ATOM    932  O   ILE D 120      77.667  11.576 -53.116  1.00108.81           O
ATOM    933  N   ASP D 121      76.406  10.395 -51.663  1.00 91.84           N
ATOM    934  CA  ASP D 121      77.466  10.222 -50.705  1.00 91.84           C
ATOM    935  CB  ASP D 121      76.974   9.825 -49.308  1.00 91.84           C
ATOM    936  CG  ASP D 121      76.404  11.094 -48.701  1.00 91.84           C
ATOM    937  OD1 ASP D 121      76.650  12.180 -49.290  1.00 91.84           O
ATOM    938  OD2 ASP D 121      75.723  10.999 -47.647  1.00 91.84           O
ATOM    939  C   ASP D 121      78.466   9.204 -51.152  1.00 91.84           C
ATOM    940  O   ASP D 121      79.668   9.397 -50.972  1.00 91.84           O
ATOM    941  N   GLU D 122      78.009   8.087 -51.753  1.00 50.74           N
ATOM    942  CA  GLU D 122      78.926   7.048 -52.137  1.00 50.74           C
ATOM    943  CB  GLU D 122      78.222   5.859 -52.826  1.00 50.74           C
ATOM    944  CG  GLU D 122      79.133   4.666 -53.144  1.00 50.74           C
ATOM    945  CD  GLU D 122      78.323   3.674 -53.977  1.00 50.74           C
ATOM    946  OE1 GLU D 122      77.826   4.089 -55.057  1.00 50.74           O
ATOM    947  OE2 GLU D 122      78.190   2.497 -53.549  1.00 50.74           O
ATOM    948  C   GLU D 122      79.879   7.631 -53.125  1.00 50.74           C
ATOM    949  O   GLU D 122      81.084   7.401 -53.034  1.00 50.74           O
ATOM    950  N   VAL D 123      79.362   8.406 -54.099  1.00128.74           N
ATOM    951  CA  VAL D 123      80.241   8.984 -55.068  1.00128.74           C
ATOM    952  CB  VAL D 123      79.548   9.645 -56.228  1.00128.74           C
ATOM    953  CG1 VAL D 123      78.674   8.590 -56.915  1.00128.74           C
ATOM    954  CG2 VAL D 123      78.769  10.875 -55.755  1.00128.74           C
ATOM    955  C   VAL D 123      81.105  10.002 -54.389  1.00128.74           C
ATOM    956  O   VAL D 123      82.302  10.090 -54.656  1.00128.74           O
ATOM    957  N   ASN D 124      80.516  10.795 -53.473  1.00 63.93           N
ATOM    958  CA  ASN D 124      81.251  11.842 -52.829  1.00 63.93           C
ATOM    959  CB  ASN D 124      80.392  12.672 -51.858  1.00 63.93           C
ATOM    960  CG  ASN D 124      81.245  13.829 -51.353  1.00 63.93           C
ATOM    961  OD1 ASN D 124      81.806  13.782 -50.260  1.00 63.93           O
ATOM    962  ND2 ASN D 124      81.359  14.896 -52.184  1.00 63.93           N
ATOM    963  C   ASN D 124      82.388  11.276 -52.047  1.00 63.93           C
ATOM    964  O   ASN D 124      83.517  11.748 -52.169  1.00 63.93           O
ATOM    965  N   GLN D 125      82.144  10.230 -51.234  1.00121.66           N
ATOM    966  CA  GLN D 125      83.222   9.755 -50.419  1.00121.66           C
ATOM    967  CB  GLN D 125      82.959   9.992 -48.919  1.00121.66           C
ATOM    968  CG  GLN D 125      81.770   9.219 -48.356  1.00121.66           C
ATOM    969  CD  GLN D 125      82.282   7.855 -47.919  1.00121.66           C
ATOM    970  OE1 GLN D 125      83.474   7.564 -48.010  1.00121.66           O
ATOM    971  NE2 GLN D 125      81.355   7.000 -47.416  1.00121.66           N
ATOM    972  C   GLN D 125      83.519   8.275 -50.660  1.00121.66           C
ATOM    973  O   GLN D 125      84.727   7.949 -50.832  1.00121.66           O
ATOM    974  OXT GLN D 125      82.565   7.450 -50.662  1.00121.66           O
TER     975      GLN D 125
ATOM    976  N   LYS E 126      73.871  -3.965 -53.027  1.00 93.38           N
ATOM    977  CA  LYS E 126      72.804  -3.211 -52.330  1.00 93.38           C
ATOM    978  CB  LYS E 126      73.107  -3.181 -50.819  1.00 93.38           C
ATOM    979  CG  LYS E 126      72.046  -2.503 -49.951  1.00 93.38           C
ATOM    980  CD  LYS E 126      70.740  -3.293 -49.830  1.00 93.38           C
ATOM    981  CE  LYS E 126      69.760  -2.694 -48.819  1.00 93.38           C
ATOM    982  NZ  LYS E 126      68.992  -1.597 -49.447  1.00 93.38           N
ATOM    983  C   LYS E 126      72.731  -1.806 -52.843  1.00 93.38           C
ATOM    984  O   LYS E 126      73.724  -1.250 -53.309  1.00 93.38           O
ATOM    985  N   ALA E 127      71.530  -1.198 -52.812  1.00 56.14           N
ATOM    986  CA  ALA E 127      71.460   0.167 -53.238  1.00 56.14           C
ATOM    987  CB  ALA E 127      70.268   0.469 -54.160  1.00 56.14           C
ATOM    988  C   ALA E 127      71.299   0.986 -51.995  1.00 56.14           C
ATOM    989  O   ALA E 127      70.232   1.035 -51.390  1.00 56.14           O
ATOM    990  N   PRO E 128      72.353   1.657 -51.632  1.00 95.53           N
ATOM    991  CA  PRO E 128      72.418   2.389 -50.396  1.00 95.53           C
ATOM    992  CD  PRO E 128      73.351   2.098 -52.593  1.00 95.53           C
ATOM    993  CB  PRO E 128      73.809   3.021 -50.395  1.00 95.53           C
ATOM    994  CG  PRO E 128      74.088   3.252 -51.894  1.00 95.53           C
ATOM    995  C   PRO E 128      71.351   3.428 -50.226  1.00 95.53           C
ATOM    996  O   PRO E 128      71.306   4.380 -51.006  1.00 95.53           O
ATOM    997  N   ASP E 129      70.526   3.294 -49.165  1.00 76.17           N
ATOM    998  CA  ASP E 129      69.528   4.275 -48.847  1.00 76.17           C
ATOM    999  CB  ASP E 129      68.233   3.660 -48.284  1.00 76.17           C
ATOM   1000  CG  ASP E 129      67.582   2.899 -49.428  1.00 76.17           C
ATOM   1001  OD1 ASP E 129      67.997   3.139 -50.594  1.00 76.17           O
ATOM   1002  OD2 ASP E 129      66.672   2.070 -49.164  1.00 76.17           O
ATOM   1003  C   ASP E 129      70.153   5.085 -47.763  1.00 76.17           C
ATOM   1004  O   ASP E 129      70.646   4.529 -46.783  1.00 76.17           O
ATOM   1005  N   ALA E 130      70.191   6.422 -47.923  1.00 43.82           N
ATOM   1006  CA  ALA E 130      70.829   7.208 -46.909  1.00 43.82           C
ATOM   1007  CB  ALA E 130      72.201   7.763 -47.333  1.00 43.82           C
ATOM   1008  C   ALA E 130      69.966   8.383 -46.564  1.00 43.82           C
ATOM   1009  O   ALA E 130      69.263   8.928 -47.415  1.00 43.82           O
ATOM   1010  N   GLY E 131      70.021   8.808 -45.282  1.00 45.40           N
ATOM   1011  CA  GLY E 131      69.318   9.982 -44.846  1.00 45.40           C
ATOM   1012  C   GLY E 131      67.832   9.781 -44.809  1.00 45.40           C
ATOM   1013  O   GLY E 131      67.129  10.203 -45.726  1.00 45.40           O
ATOM   1014  N   GLY E 132      67.311   9.103 -43.757  1.00 30.63           N
ATOM   1015  CA  GLY E 132      65.881   8.963 -43.650  1.00 30.63           C
ATOM   1016  C   GLY E 132      65.509   8.558 -42.253  1.00 30.63           C
ATOM   1017  O   GLY E 132      66.346   8.096 -41.479  1.00 30.63           O
ATOM   1018  N   CYS E 133      64.211   8.725 -41.902  1.00 46.83           N
ATOM   1019  CA  CYS E 133      63.705   8.375 -40.601  1.00 46.83           C
ATOM   1020  CB  CYS E 133      63.443   9.601 -39.706  1.00 46.83           C
ATOM   1021  SG  CYS E 133      62.182  10.709 -40.404  1.00 46.83           S
ATOM   1022  C   CYS E 133      62.390   7.673 -40.789  1.00 46.83           C
ATOM   1023  O   CYS E 133      61.734   7.818 -41.819  1.00 46.83           O
ATOM   1024  N   LEU E 134      61.971   6.884 -39.780  1.00131.50           N
ATOM   1025  CA  LEU E 134      60.754   6.128 -39.839  1.00131.50           C
ATOM   1026  CB  LEU E 134      60.870   4.754 -39.152  1.00131.50           C
ATOM   1027  CG  LEU E 134      59.692   3.813 -39.458  1.00131.50           C
ATOM   1028  CD1 LEU E 134      58.392   4.281 -38.797  1.00131.50           C
ATOM   1029  CD2 LEU E 134      59.534   3.633 -40.974  1.00131.50           C
ATOM   1030  C   LEU E 134      59.667   6.919 -39.172  1.00131.50           C
ATOM   1031  O   LEU E 134      59.570   6.990 -37.947  1.00131.50           O
ATOM   1032  N   HIS E 135      58.802   7.525 -40.005  1.00 67.28           N
ATOM   1033  CA  HIS E 135      57.692   8.320 -39.569  1.00 67.28           C
ATOM   1034  ND1 HIS E 135      56.113  11.048 -39.477  1.00 67.28           N
ATOM   1035  CG  HIS E 135      55.994  10.080 -40.449  1.00 67.28           C
ATOM   1036  CB  HIS E 135      57.042   9.055 -40.766  1.00 67.28           C
ATOM   1037  NE2 HIS E 135      54.160  11.398 -40.485  1.00 67.28           N
ATOM   1038  CD2 HIS E 135      54.794  10.309 -41.055  1.00 67.28           C
ATOM   1039  CE1 HIS E 135      54.990  11.810 -39.543  1.00 67.28           C
ATOM   1040  C   HIS E 135      56.712   7.389 -38.926  1.00 67.28           C
ATOM   1041  O   HIS E 135      56.526   6.254 -39.361  1.00 67.28           O
ATOM   1042  N   ALA E 136      56.075   7.857 -37.838  1.00 47.14           N
ATOM   1043  CA  ALA E 136      55.143   7.098 -37.050  1.00 47.14           C
ATOM   1044  CB  ALA E 136      54.650   7.871 -35.817  1.00 47.14           C
ATOM   1045  C   ALA E 136      53.932   6.743 -37.859  1.00 47.14           C
ATOM   1046  O   ALA E 136      53.338   5.684 -37.656  1.00 47.14           O
ATOM   1047  N   ASP E 137      53.526   7.643 -38.779  1.00 75.97           N
ATOM   1048  CA  ASP E 137      52.302   7.524 -39.536  1.00 75.97           C
ATOM   1049  CB  ASP E 137      52.115   8.681 -40.533  1.00 75.97           C
ATOM   1050  CG  ASP E 137      50.717   8.598 -41.124  1.00 75.97           C
ATOM   1051  OD1 ASP E 137      49.767   9.096 -40.464  1.00 75.97           O
ATOM   1052  OD2 ASP E 137      50.578   8.047 -42.248  1.00 75.97           O
ATOM   1053  C   ASP E 137      52.241   6.238 -40.308  1.00 75.97           C
ATOM   1054  O   ASP E 137      53.150   5.885 -41.056  1.00 75.97           O
ATOM   1055  N   PRO E 138      51.161   5.518 -40.103  1.00 85.80           N
ATOM   1056  CA  PRO E 138      50.953   4.260 -40.777  1.00 85.80           C
ATOM   1057  CD  PRO E 138      50.493   5.546 -38.812  1.00 85.80           C
ATOM   1058  CB  PRO E 138      49.779   3.592 -40.074  1.00 85.80           C
ATOM   1059  CG  PRO E 138      49.852   4.156 -38.645  1.00 85.80           C
ATOM   1060  C   PRO E 138      50.820   4.247 -42.271  1.00 85.80           C
ATOM   1061  O   PRO E 138      51.532   3.471 -42.907  1.00 85.80           O
ATOM   1062  N   ASP E 139      49.923   5.068 -42.861  1.00 66.70           N
ATOM   1063  CA  ASP E 139      49.763   5.011 -44.289  1.00 66.70           C
ATOM   1064  CB  ASP E 139      48.572   5.817 -44.829  1.00 66.70           C
ATOM   1065  CG  ASP E 139      47.306   4.993 -44.627  1.00 66.70           C
ATOM   1066  OD1 ASP E 139      47.170   4.325 -43.567  1.00 66.70           O
ATOM   1067  OD2 ASP E 139      46.451   5.032 -45.550  1.00 66.70           O
ATOM   1068  C   ASP E 139      51.006   5.530 -44.918  1.00 66.70           C
ATOM   1069  O   ASP E 139      51.500   4.975 -45.899  1.00 66.70           O
ATOM   1070  N   LEU E 140      51.539   6.626 -44.350  1.00 79.33           N
ATOM   1071  CA  LEU E 140      52.777   7.174 -44.809  1.00 79.33           C
ATOM   1072  CB  LEU E 140      53.034   8.613 -44.342  1.00 79.33           C
ATOM   1073  CG  LEU E 140      52.087   9.621 -45.017  1.00 79.33           C
ATOM   1074  CD1 LEU E 140      52.369  11.052 -44.538  1.00 79.33           C
ATOM   1075  CD2 LEU E 140      52.137   9.475 -46.551  1.00 79.33           C
ATOM   1076  C   LEU E 140      53.832   6.261 -44.274  1.00 79.33           C
ATOM   1077  O   LEU E 140      53.512   5.308 -43.566  1.00 79.33           O
ATOM   1078  N   GLY E 141      55.112   6.479 -44.643  1.00 43.59           N
ATOM   1079  CA  GLY E 141      56.120   5.561 -44.190  1.00 43.59           C
ATOM   1080  C   GLY E 141      57.448   6.251 -44.132  1.00 43.59           C
ATOM   1081  O   GLY E 141      57.549   7.387 -43.668  1.00 43.59           O
ATOM   1082  N   VAL E 142      58.517   5.553 -44.583  1.00121.55           N
ATOM   1083  CA  VAL E 142      59.844   6.105 -44.521  1.00121.55           C
ATOM   1084  CB  VAL E 142      60.957   5.152 -44.870  1.00121.55           C
ATOM   1085  CG1 VAL E 142      61.095   4.124 -43.741  1.00121.55           C
ATOM   1086  CG2 VAL E 142      60.669   4.507 -46.234  1.00121.55           C
ATOM   1087  C   VAL E 142      59.940   7.309 -45.404  1.00121.55           C
ATOM   1088  O   VAL E 142      59.390   7.346 -46.505  1.00121.55           O
ATOM   1089  N   LEU E 143      60.664   8.339 -44.910  1.00 72.54           N
ATOM   1090  CA  LEU E 143      60.773   9.592 -45.605  1.00 72.54           C
ATOM   1091  CB  LEU E 143      60.492  10.814 -44.704  1.00 72.54           C
ATOM   1092  CG  LEU E 143      59.109  10.808 -44.021  1.00 72.54           C
ATOM   1093  CD1 LEU E 143      58.847  12.130 -43.275  1.00 72.54           C
ATOM   1094  CD2 LEU E 143      57.990  10.447 -45.008  1.00 72.54           C
ATOM   1095  C   LEU E 143      62.173   9.763 -46.122  1.00 72.54           C
ATOM   1096  O   LEU E 143      63.138   9.288 -45.525  1.00 72.54           O
ATOM   1097  N   CYS E 144      62.305  10.464 -47.271  1.00 49.95           N
ATOM   1098  CA  CYS E 144      63.584  10.695 -47.881  1.00 49.95           C
ATOM   1099  CB  CYS E 144      63.747   9.981 -49.238  1.00 49.95           C
ATOM   1100  SG  CYS E 144      63.714   8.172 -49.058  1.00 49.95           S
ATOM   1101  C   CYS E 144      63.740  12.161 -48.117  1.00 49.95           C
ATOM   1102  O   CYS E 144      62.776  12.865 -48.410  1.00 49.95           O
ATOM   1103  N   PRO E 145      64.946  12.644 -47.999  1.00103.76           N
ATOM   1104  CA  PRO E 145      65.219  14.041 -48.171  1.00103.76           C
ATOM   1105  CD  PRO E 145      66.141  11.826 -48.088  1.00103.76           C
ATOM   1106  CB  PRO E 145      66.733  14.179 -48.076  1.00103.76           C
ATOM   1107  CG  PRO E 145      67.245  12.802 -48.532  1.00103.76           C
ATOM   1108  C   PRO E 145      64.674  14.508 -49.480  1.00103.76           C
ATOM   1109  O   PRO E 145      64.757  13.791 -50.478  1.00103.76           O
ATOM   1110  N   THR E 146      64.093  15.718 -49.472  1.00 48.42           N
ATOM   1111  CA  THR E 146      63.521  16.305 -50.641  1.00 48.42           C
ATOM   1112  CB  THR E 146      62.790  17.570 -50.327  1.00 48.42           C
ATOM   1113  OG1 THR E 146      63.667  18.473 -49.671  1.00 48.42           O
ATOM   1114  CG2 THR E 146      61.597  17.241 -49.413  1.00 48.42           C
ATOM   1115  C   THR E 146      64.649  16.638 -51.555  1.00 48.42           C
ATOM   1116  O   THR E 146      65.817  16.460 -51.214  1.00 48.42           O
ATOM   1117  N   GLY E 147      64.312  17.116 -52.768  1.00 28.81           N
ATOM   1118  CA  GLY E 147      65.315  17.426 -53.741  1.00 28.81           C
ATOM   1119  C   GLY E 147      66.209  18.478 -53.185  1.00 28.81           C
ATOM   1120  O   GLY E 147      67.425  18.406 -53.321  1.00 28.81           O
ATOM   1121  N   CYS E 148      65.614  19.483 -52.525  1.00 91.17           N
ATOM   1122  CA  CYS E 148      66.345  20.592 -51.993  1.00 91.17           C
ATOM   1123  CB  CYS E 148      65.381  21.701 -51.521  1.00 91.17           C
ATOM   1124  SG  CYS E 148      63.794  21.043 -50.921  1.00 91.17           S
ATOM   1125  C   CYS E 148      67.302  20.126 -50.934  1.00 91.17           C
ATOM   1126  O   CYS E 148      68.401  20.667 -50.812  1.00 91.17           O
ATOM   1127  N   GLN E 149      66.925  19.111 -50.135  1.00124.90           N
ATOM   1128  CA  GLN E 149      67.825  18.610 -49.135  1.00124.90           C
ATOM   1129  CB  GLN E 149      67.176  17.550 -48.227  1.00124.90           C
ATOM   1130  CG  GLN E 149      68.092  17.066 -47.102  1.00124.90           C
ATOM   1131  CD  GLN E 149      68.251  18.198 -46.095  1.00124.90           C
ATOM   1132  OE1 GLN E 149      69.311  18.815 -46.002  1.00124.90           O
ATOM   1133  NE2 GLN E 149      67.170  18.483 -45.321  1.00124.90           N
ATOM   1134  C   GLN E 149      69.002  17.974 -49.821  1.00124.90           C
ATOM   1135  O   GLN E 149      70.142  18.136 -49.389  1.00124.90           O
ATOM   1136  N   LEU E 150      68.750  17.212 -50.906  1.00 55.27           N
ATOM   1137  CA  LEU E 150      69.790  16.570 -51.659  1.00 55.27           C
ATOM   1138  CB  LEU E 150      69.223  15.688 -52.776  1.00 55.27           C
ATOM   1139  CG  LEU E 150      68.386  14.504 -52.268  1.00 55.27           C
ATOM   1140  CD1 LEU E 150      67.847  13.689 -53.449  1.00 55.27           C
ATOM   1141  CD2 LEU E 150      69.172  13.637 -51.269  1.00 55.27           C
ATOM   1142  C   LEU E 150      70.641  17.615 -52.326  1.00 55.27           C
ATOM   1143  O   LEU E 150      71.869  17.533 -52.312  1.00 55.27           O
ATOM   1144  N   GLN E 151      69.997  18.636 -52.922  1.00 69.16           N
ATOM   1145  CA  GLN E 151      70.667  19.686 -53.639  1.00 69.16           C
ATOM   1146  CB  GLN E 151      69.693  20.732 -54.209  1.00 69.16           C
ATOM   1147  CG  GLN E 151      70.382  21.893 -54.930  1.00 69.16           C
ATOM   1148  CD  GLN E 151      69.345  22.994 -55.114  1.00 69.16           C
ATOM   1149  OE1 GLN E 151      69.584  24.154 -54.781  1.00 69.16           O
ATOM   1150  NE2 GLN E 151      68.153  22.622 -55.650  1.00 69.16           N
ATOM   1151  C   GLN E 151      71.566  20.441 -52.709  1.00 69.16           C
ATOM   1152  O   GLN E 151      72.718  20.708 -53.040  1.00 69.16           O
ATOM   1153  N   GLU E 152      71.067  20.787 -51.509  1.00 72.40           N
ATOM   1154  CA  GLU E 152      71.826  21.579 -50.582  1.00 72.40           C
ATOM   1155  CB  GLU E 152      71.074  21.820 -49.261  1.00 72.40           C
ATOM   1156  CG  GLU E 152      71.842  22.661 -48.239  1.00 72.40           C
ATOM   1157  CD  GLU E 152      71.597  24.127 -48.557  1.00 72.40           C
ATOM   1158  OE1 GLU E 152      70.445  24.593 -48.346  1.00 72.40           O
ATOM   1159  OE2 GLU E 152      72.557  24.799 -49.020  1.00 72.40           O
ATOM   1160  C   GLU E 152      73.036  20.800 -50.218  1.00 72.40           C
ATOM   1161  O   GLU E 152      74.136  21.340 -50.146  1.00 72.40           O
ATOM   1162  N   ALA E 153      72.837  19.497 -49.970  1.00 46.03           N
ATOM   1163  CA  ALA E 153      73.896  18.627 -49.578  1.00 46.03           C
ATOM   1164  CB  ALA E 153      73.406  17.211 -49.233  1.00 46.03           C
ATOM   1165  C   ALA E 153      74.880  18.497 -50.701  1.00 46.03           C
ATOM   1166  O   ALA E 153      76.081  18.396 -50.461  1.00 46.03           O
ATOM   1167  N   LEU E 154      74.394  18.430 -51.957  1.00 69.92           N
ATOM   1168  CA  LEU E 154      75.255  18.220 -53.090  1.00 69.92           C
ATOM   1169  CB  LEU E 154      74.466  17.857 -54.361  1.00 69.92           C
ATOM   1170  CG  LEU E 154      75.361  17.441 -55.542  1.00 69.92           C
ATOM   1171  CD1 LEU E 154      76.211  16.207 -55.187  1.00 69.92           C
ATOM   1172  CD2 LEU E 154      74.527  17.232 -56.815  1.00 69.92           C
ATOM   1173  C   LEU E 154      76.120  19.406 -53.383  1.00 69.92           C
ATOM   1174  O   LEU E 154      77.312  19.259 -53.649  1.00 69.92           O
ATOM   1175  N   LEU E 155      75.553  20.624 -53.331  1.00106.65           N
ATOM   1176  CA  LEU E 155      76.318  21.793 -53.639  1.00106.65           C
ATOM   1177  CB  LEU E 155      75.510  23.102 -53.663  1.00106.65           C
ATOM   1178  CG  LEU E 155      74.670  23.305 -54.945  1.00106.65           C
ATOM   1179  CD1 LEU E 155      75.580  23.468 -56.172  1.00106.65           C
ATOM   1180  CD2 LEU E 155      73.611  22.212 -55.144  1.00106.65           C
ATOM   1181  C   LEU E 155      77.433  21.910 -52.658  1.00106.65           C
ATOM   1182  O   LEU E 155      78.497  22.404 -53.011  1.00106.65           O
ATOM   1183  N   GLN E 156      77.221  21.484 -51.398  1.00 44.58           N
ATOM   1184  CA  GLN E 156      78.239  21.609 -50.389  1.00 44.58           C
ATOM   1185  CB  GLN E 156      77.761  21.234 -48.973  1.00 44.58           C
ATOM   1186  CG  GLN E 156      76.761  22.237 -48.391  1.00 44.58           C
ATOM   1187  CD  GLN E 156      76.379  21.806 -46.980  1.00 44.58           C
ATOM   1188  OE1 GLN E 156      76.630  20.676 -46.565  1.00 44.58           O
ATOM   1189  NE2 GLN E 156      75.750  22.739 -46.215  1.00 44.58           N
ATOM   1190  C   GLN E 156      79.439  20.759 -50.702  1.00 44.58           C
ATOM   1191  O   GLN E 156      80.571  21.170 -50.454  1.00 44.58           O
ATOM   1192  N   GLN E 157      79.229  19.541 -51.230  1.00 70.76           N
ATOM   1193  CA  GLN E 157      80.289  18.607 -51.490  1.00 70.76           C
ATOM   1194  CB  GLN E 157      79.727  17.236 -51.903  1.00 70.76           C
ATOM   1195  CG  GLN E 157      78.900  16.556 -50.807  1.00 70.76           C
ATOM   1196  CD  GLN E 157      78.280  15.300 -51.405  1.00 70.76           C
ATOM   1197  OE1 GLN E 157      77.772  14.435 -50.693  1.00 70.76           O
ATOM   1198  NE2 GLN E 157      78.319  15.197 -52.760  1.00 70.76           N
ATOM   1199  C   GLN E 157      81.217  19.069 -52.584  1.00 70.76           C
ATOM   1200  O   GLN E 157      82.420  18.827 -52.505  1.00 70.76           O
ATOM   1201  N   GLU E 158      80.679  19.701 -53.649  1.00108.49           N
ATOM   1202  CA  GLU E 158      81.441  20.073 -54.816  1.00108.49           C
ATOM   1203  CB  GLU E 158      80.569  20.565 -55.980  1.00108.49           C
ATOM   1204  CG  GLU E 158      79.758  21.812 -55.636  1.00108.49           C
ATOM   1205  CD  GLU E 158      79.525  22.577 -56.930  1.00108.49           C
ATOM   1206  OE1 GLU E 158      80.543  22.894 -57.598  1.00108.49           O
ATOM   1207  OE2 GLU E 158      78.343  22.856 -57.259  1.00108.49           O
ATOM   1208  C   GLU E 158      82.462  21.157 -54.610  1.00108.49           C
ATOM   1209  O   GLU E 158      83.610  21.002 -55.024  1.00108.49           O
ATOM   1210  N   ARG E 159      82.096  22.275 -53.956  1.00200.74           N
ATOM   1211  CA  ARG E 159      82.986  23.400 -53.890  1.00200.74           C
ATOM   1212  CB  ARG E 159      82.354  24.705 -53.345  1.00200.74           C
ATOM   1213  CG  ARG E 159      81.673  24.622 -51.982  1.00200.74           C
ATOM   1214  CD  ARG E 159      80.168  24.354 -52.065  1.00200.74           C
ATOM   1215  NE  ARG E 159      79.495  25.557 -52.636  1.00200.74           N
ATOM   1216  CZ  ARG E 159      78.921  25.520 -53.876  1.00200.74           C
ATOM   1217  NH1 ARG E 159      79.052  24.413 -54.666  1.00200.74           N
ATOM   1218  NH2 ARG E 159      78.197  26.584 -54.322  1.00200.74           N
ATOM   1219  C   ARG E 159      84.259  23.069 -53.175  1.00200.74           C
ATOM   1220  O   ARG E 159      85.302  23.602 -53.553  1.00200.74           O
ATOM   1221  N   PRO E 160      84.273  22.232 -52.176  1.00141.71           N
ATOM   1222  CA  PRO E 160      85.523  21.933 -51.542  1.00141.71           C
ATOM   1223  CD  PRO E 160      83.152  22.089 -51.257  1.00141.71           C
ATOM   1224  CB  PRO E 160      85.179  21.245 -50.222  1.00141.71           C
ATOM   1225  CG  PRO E 160      83.779  21.784 -49.888  1.00141.71           C
ATOM   1226  C   PRO E 160      86.351  21.088 -52.451  1.00141.71           C
ATOM   1227  O   PRO E 160      87.266  20.393 -51.933  1.00141.71           O
ATOM   1228  OXT PRO E 160      86.111  21.120 -53.689  1.00141.71           O
TER    1229      PRO E 160
ATOM   1230  N   ARG F 161      49.709  26.878 -51.991  1.00174.37           N
ATOM   1231  CA  ARG F 161      49.134  25.635 -51.434  1.00174.37           C
ATOM   1232  CB  ARG F 161      47.774  25.345 -52.105  1.00174.37           C
ATOM   1233  CG  ARG F 161      47.774  25.349 -53.632  1.00174.37           C
ATOM   1234  CD  ARG F 161      46.383  25.669 -54.186  1.00174.37           C
ATOM   1235  NE  ARG F 161      46.519  25.986 -55.636  1.00174.37           N
ATOM   1236  CZ  ARG F 161      46.403  25.004 -56.576  1.00174.37           C
ATOM   1237  NH1 ARG F 161      46.110  23.727 -56.199  1.00174.37           N
ATOM   1238  NH2 ARG F 161      46.577  25.304 -57.897  1.00174.37           N
ATOM   1239  C   ARG F 161      50.085  24.479 -51.473  1.00174.37           C
ATOM   1240  O   ARG F 161      50.171  23.714 -50.514  1.00174.37           O
ATOM   1241  N   PHE F 162      50.825  24.333 -52.587  1.00 87.57           N
ATOM   1242  CA  PHE F 162      51.850  23.345 -52.774  1.00 87.57           C
ATOM   1243  CB  PHE F 162      52.226  23.161 -54.253  1.00 87.57           C
ATOM   1244  CG  PHE F 162      50.995  22.596 -54.879  1.00 87.57           C
ATOM   1245  CD1 PHE F 162      50.027  23.427 -55.392  1.00 87.57           C
ATOM   1246  CD2 PHE F 162      50.797  21.233 -54.932  1.00 87.57           C
ATOM   1247  CE1 PHE F 162      48.886  22.907 -55.958  1.00 87.57           C
ATOM   1248  CE2 PHE F 162      49.660  20.708 -55.496  1.00 87.57           C
ATOM   1249  CZ  PHE F 162      48.704  21.547 -56.017  1.00 87.57           C
ATOM   1250  C   PHE F 162      53.052  23.742 -51.972  1.00 87.57           C
ATOM   1251  O   PHE F 162      53.908  22.913 -51.661  1.00 87.57           O
ATOM   1252  N   GLY F 163      53.194  25.054 -51.691  1.00 25.71           N
ATOM   1253  CA  GLY F 163      54.286  25.522 -50.881  1.00 25.71           C
ATOM   1254  C   GLY F 163      55.472  25.729 -51.760  1.00 25.71           C
ATOM   1255  O   GLY F 163      55.340  25.884 -52.974  1.00 25.71           O
ATOM   1256  N   SER F 164      56.673  25.747 -51.147  1.00 74.46           N
ATOM   1257  CA  SER F 164      57.888  25.945 -51.883  1.00 74.46           C
ATOM   1258  CB  SER F 164      59.145  26.036 -51.001  1.00 74.46           C
ATOM   1259  OG  SER F 164      59.076  27.179 -50.162  1.00 74.46           O
ATOM   1260  C   SER F 164      58.066  24.752 -52.771  1.00 74.46           C
ATOM   1261  O   SER F 164      57.429  23.719 -52.569  1.00 74.46           O
ATOM   1262  N   TYR F 165      58.949  24.878 -53.786  1.00 70.58           N
ATOM   1263  CA  TYR F 165      59.169  23.823 -54.741  1.00 70.58           C
ATOM   1264  CB  TYR F 165      59.024  24.244 -56.218  1.00 70.58           C
ATOM   1265  CG  TYR F 165      57.594  24.458 -56.559  1.00 70.58           C
ATOM   1266  CD1 TYR F 165      56.963  25.642 -56.258  1.00 70.58           C
ATOM   1267  CD2 TYR F 165      56.888  23.468 -57.204  1.00 70.58           C
ATOM   1268  CE1 TYR F 165      55.639  25.827 -56.586  1.00 70.58           C
ATOM   1269  CE2 TYR F 165      55.566  23.649 -57.533  1.00 70.58           C
ATOM   1270  CZ  TYR F 165      54.938  24.831 -57.223  1.00 70.58           C
ATOM   1271  OH  TYR F 165      53.583  25.022 -57.563  1.00 70.58           O
ATOM   1272  C   TYR F 165      60.588  23.349 -54.655  1.00 70.58           C
ATOM   1273  O   TYR F 165      61.489  24.103 -54.289  1.00 70.58           O
ATOM   1274  N   CYS F 166      60.812  22.053 -54.981  1.00 63.11           N
ATOM   1275  CA  CYS F 166      62.151  21.532 -54.995  1.00 63.11           C
ATOM   1276  CB  CYS F 166      62.518  20.706 -53.742  1.00 63.11           C
ATOM   1277  SG  CYS F 166      62.395  21.733 -52.238  1.00 63.11           S
ATOM   1278  C   CYS F 166      62.347  20.732 -56.259  1.00 63.11           C
ATOM   1279  O   CYS F 166      61.393  20.332 -56.921  1.00 63.11           O
ATOM   1280  N   PRO F 167      63.579  20.494 -56.620  1.00172.69           N
ATOM   1281  CA  PRO F 167      63.900  19.823 -57.861  1.00172.69           C
ATOM   1282  CD  PRO F 167      64.652  21.367 -56.172  1.00172.69           C
ATOM   1283  CB  PRO F 167      65.392  20.067 -58.084  1.00172.69           C
ATOM   1284  CG  PRO F 167      65.687  21.358 -57.307  1.00172.69           C
ATOM   1285  C   PRO F 167      63.581  18.364 -57.834  1.00172.69           C
ATOM   1286  O   PRO F 167      63.315  17.822 -56.763  1.00172.69           O
ATOM   1287  N   THR F 168      63.574  17.715 -59.014  1.00 47.01           N
ATOM   1288  CA  THR F 168      63.356  16.302 -59.065  1.00 47.01           C
ATOM   1289  CB  THR F 168      62.976  15.797 -60.426  1.00 47.01           C
ATOM   1290  OG1 THR F 168      64.013  16.083 -61.353  1.00 47.01           O
ATOM   1291  CG2 THR F 168      61.657  16.461 -60.862  1.00 47.01           C
ATOM   1292  C   THR F 168      64.653  15.646 -58.704  1.00 47.01           C
ATOM   1293  O   THR F 168      65.721  16.244 -58.818  1.00 47.01           O
ATOM   1294  N   THR F 169      64.571  14.392 -58.217  1.00 59.54           N
ATOM   1295  CA  THR F 169      65.731  13.604 -57.922  1.00 59.54           C
ATOM   1296  CB  THR F 169      65.430  12.311 -57.218  1.00 59.54           C
ATOM   1297  OG1 THR F 169      64.549  11.509 -57.989  1.00 59.54           O
ATOM   1298  CG2 THR F 169      64.803  12.630 -55.850  1.00 59.54           C
ATOM   1299  C   THR F 169      66.377  13.315 -59.240  1.00 59.54           C
ATOM   1300  O   THR F 169      67.583  13.089 -59.316  1.00 59.54           O
ATOM   1301  N   CYS F 170      65.568  13.280 -60.317  1.00 47.46           N
ATOM   1302  CA  CYS F 170      66.084  13.051 -61.638  1.00 47.46           C
ATOM   1303  CB  CYS F 170      64.994  13.070 -62.723  1.00 47.46           C
ATOM   1304  SG  CYS F 170      63.884  11.633 -62.630  1.00 47.46           S
ATOM   1305  C   CYS F 170      67.049  14.158 -61.943  1.00 47.46           C
ATOM   1306  O   CYS F 170      68.150  13.921 -62.441  1.00 47.46           O
ATOM   1307  N   GLY F 171      66.667  15.405 -61.613  1.00 34.01           N
ATOM   1308  CA  GLY F 171      67.496  16.545 -61.876  1.00 34.01           C
ATOM   1309  C   GLY F 171      68.776  16.373 -61.122  1.00 34.01           C
ATOM   1310  O   GLY F 171      69.835  16.798 -61.576  1.00 34.01           O
ATOM   1311  N   ILE F 172      68.686  15.802 -59.910  1.00 79.58           N
ATOM   1312  CA  ILE F 172      69.808  15.509 -59.065  1.00 79.58           C
ATOM   1313  CB  ILE F 172      69.412  15.117 -57.675  1.00 79.58           C
ATOM   1314  CG1 ILE F 172      68.590  16.262 -57.056  1.00 79.58           C
ATOM   1315  CG2 ILE F 172      70.685  14.784 -56.877  1.00 79.58           C
ATOM   1316  CD1 ILE F 172      67.852  15.864 -55.781  1.00 79.58           C
ATOM   1317  C   ILE F 172      70.624  14.406 -59.676  1.00 79.58           C
ATOM   1318  O   ILE F 172      71.822  14.306 -59.422  1.00 79.58           O
ATOM   1319  N   ALA F 173      69.975  13.499 -60.434  1.00 43.30           N
ATOM   1320  CA  ALA F 173      70.634  12.370 -61.042  1.00 43.30           C
ATOM   1321  CB  ALA F 173      69.673  11.472 -61.841  1.00 43.30           C
ATOM   1322  C   ALA F 173      71.690  12.842 -61.997  1.00 43.30           C
ATOM   1323  O   ALA F 173      72.760  12.242 -62.090  1.00 43.30           O
ATOM   1324  N   ASP F 174      71.414  13.929 -62.740  1.00 43.42           N
ATOM   1325  CA  ASP F 174      72.345  14.435 -63.709  1.00 43.42           C
ATOM   1326  CB  ASP F 174      71.799  15.663 -64.461  1.00 43.42           C
ATOM   1327  CG  ASP F 174      70.652  15.186 -65.348  1.00 43.42           C
ATOM   1328  OD1 ASP F 174      70.578  13.955 -65.600  1.00 43.42           O
ATOM   1329  OD2 ASP F 174      69.838  16.043 -65.784  1.00 43.42           O
ATOM   1330  C   ASP F 174      73.598  14.840 -62.999  1.00 43.42           C
ATOM   1331  O   ASP F 174      74.703  14.647 -63.492  1.00 43.42           O
ATOM   1332  N   PHE F 175      73.441  15.424 -61.807  1.00148.00           N
ATOM   1333  CA  PHE F 175      74.504  15.871 -60.964  1.00148.00           C
ATOM   1334  CB  PHE F 175      74.080  16.936 -59.941  1.00148.00           C
ATOM   1335  CG  PHE F 175      73.911  18.197 -60.731  1.00148.00           C
ATOM   1336  CD1 PHE F 175      75.004  18.971 -61.052  1.00148.00           C
ATOM   1337  CD2 PHE F 175      72.670  18.606 -61.162  1.00148.00           C
ATOM   1338  CE1 PHE F 175      74.867  20.133 -61.778  1.00148.00           C
ATOM   1339  CE2 PHE F 175      72.527  19.767 -61.888  1.00148.00           C
ATOM   1340  CZ  PHE F 175      73.624  20.533 -62.201  1.00148.00           C
ATOM   1341  C   PHE F 175      75.196  14.718 -60.302  1.00148.00           C
ATOM   1342  O   PHE F 175      76.065  14.948 -59.469  1.00148.00           O
ATOM   1343  N   LEU F 176      74.638  13.493 -60.364  1.00153.98           N
ATOM   1344  CA  LEU F 176      75.408  12.346 -59.950  1.00153.98           C
ATOM   1345  CB  LEU F 176      74.515  11.173 -59.511  1.00153.98           C
ATOM   1346  CG  LEU F 176      75.268   9.896 -59.080  1.00153.98           C
ATOM   1347  CD1 LEU F 176      75.774   9.087 -60.286  1.00153.98           C
ATOM   1348  CD2 LEU F 176      76.390  10.230 -58.082  1.00153.98           C
ATOM   1349  C   LEU F 176      76.315  11.877 -61.049  1.00153.98           C
ATOM   1350  O   LEU F 176      77.523  11.732 -60.872  1.00153.98           O
ATOM   1351  N   SER F 177      75.720  11.631 -62.235  1.00 47.84           N
ATOM   1352  CA  SER F 177      76.417  11.077 -63.360  1.00 47.84           C
ATOM   1353  CB  SER F 177      75.456  10.678 -64.491  1.00 47.84           C
ATOM   1354  OG  SER F 177      74.520   9.728 -64.007  1.00 47.84           O
ATOM   1355  C   SER F 177      77.367  12.090 -63.896  1.00 47.84           C
ATOM   1356  O   SER F 177      78.543  11.804 -64.114  1.00 47.84           O
ATOM   1357  N   THR F 178      76.862  13.317 -64.109  1.00 37.21           N
ATOM   1358  CA  THR F 178      77.635  14.387 -64.661  1.00 37.21           C
ATOM   1359  CB  THR F 178      76.846  15.641 -64.885  1.00 37.21           C
ATOM   1360  OG1 THR F 178      75.762  15.392 -65.769  1.00 37.21           O
ATOM   1361  CG2 THR F 178      77.784  16.699 -65.486  1.00 37.21           C
ATOM   1362  C   THR F 178      78.731  14.727 -63.707  1.00 37.21           C
ATOM   1363  O   THR F 178      79.878  14.911 -64.108  1.00 37.21           O
ATOM   1364  N   TYR F 179      78.402  14.777 -62.406  1.00 68.78           N
ATOM   1365  CA  TYR F 179      79.341  15.155 -61.387  1.00 68.78           C
ATOM   1366  CB  TYR F 179      78.724  15.076 -59.980  1.00 68.78           C
ATOM   1367  CG  TYR F 179      79.687  15.291 -58.853  1.00 68.78           C
ATOM   1368  CD1 TYR F 179      80.033  16.553 -58.421  1.00 68.78           C
ATOM   1369  CD2 TYR F 179      80.222  14.206 -58.196  1.00 68.78           C
ATOM   1370  CE1 TYR F 179      80.905  16.725 -57.368  1.00 68.78           C
ATOM   1371  CE2 TYR F 179      81.093  14.368 -57.145  1.00 68.78           C
ATOM   1372  CZ  TYR F 179      81.442  15.631 -56.732  1.00 68.78           C
ATOM   1373  OH  TYR F 179      82.336  15.798 -55.650  1.00 68.78           O
ATOM   1374  C   TYR F 179      80.489  14.204 -61.414  1.00 68.78           C
ATOM   1375  O   TYR F 179      81.641  14.616 -61.303  1.00 68.78           O
ATOM   1376  N   GLN F 180      80.205  12.901 -61.560  1.00126.79           N
ATOM   1377  CA  GLN F 180      81.242  11.917 -61.528  1.00126.79           C
ATOM   1378  CB  GLN F 180      80.680  10.487 -61.562  1.00126.79           C
ATOM   1379  CG  GLN F 180      81.738   9.393 -61.449  1.00126.79           C
ATOM   1380  CD  GLN F 180      81.001   8.061 -61.451  1.00126.79           C
ATOM   1381  OE1 GLN F 180      81.601   7.004 -61.264  1.00126.79           O
ATOM   1382  NE2 GLN F 180      79.658   8.115 -61.658  1.00126.79           N
ATOM   1383  C   GLN F 180      82.170  12.093 -62.689  1.00126.79           C
ATOM   1384  O   GLN F 180      83.385  12.005 -62.528  1.00126.79           O
ATOM   1385  N   THR F 181      81.644  12.363 -63.897  1.00111.09           N
ATOM   1386  CA  THR F 181      82.529  12.423 -65.025  1.00111.09           C
ATOM   1387  CB  THR F 181      81.828  12.622 -66.333  1.00111.09           C
ATOM   1388  OG1 THR F 181      81.150  13.868 -66.343  1.00111.09           O
ATOM   1389  CG2 THR F 181      80.834  11.469 -66.540  1.00111.09           C
ATOM   1390  C   THR F 181      83.524  13.534 -64.898  1.00111.09           C
ATOM   1391  O   THR F 181      84.724  13.294 -65.016  1.00111.09           O
ATOM   1392  N   LYS F 182      83.082  14.780 -64.635  1.00138.54           N
ATOM   1393  CA  LYS F 182      84.081  15.809 -64.617  1.00138.54           C
ATOM   1394  CB  LYS F 182      83.596  17.205 -65.060  1.00138.54           C
ATOM   1395  CG  LYS F 182      82.679  17.924 -64.068  1.00138.54           C
ATOM   1396  CD  LYS F 182      81.396  17.161 -63.742  1.00138.54           C
ATOM   1397  CE  LYS F 182      80.390  17.962 -62.913  1.00138.54           C
ATOM   1398  NZ  LYS F 182      79.648  18.894 -63.791  1.00138.54           N
ATOM   1399  C   LYS F 182      84.641  15.932 -63.205  1.00138.54           C
ATOM   1400  O   LYS F 182      85.786  16.443 -63.080  1.00138.54           O
ATOM   1401  OXT LYS F 182      83.946  15.518 -62.240  1.00138.54           O
TER    1402      LYS F 182
CONECT    9  707
CONECT   78 1017
CONECT  158  601
CONECT  181  398
CONECT  422  574
CONECT  856 1299
CONECT  879 1096
CONECT 1120 1272
CONECT  319  776
END
