# Supplementary material for: Structural and Functional Characterization of Four Novel Fibrinogen Mutations in FGB Causing Congenital Fibrinogen Disorder
Source: Int J Mol Sci. 2022 Jan 10;23(2):721. doi: 10.3390/ijms23020721 (PMC8775743; doi:10.3390/ijms23020721)
Supplement: Supplementary file 1 [file ijms-23-00721-s001.zip › Supplementary Files/Coordinates S1-3.pdb]

EXPDTA    THEORETICAL MODEL, MODELLER 9.19 2021/11/26 10:01:26
REMARK   6 MODELLER OBJECTIVE FUNCTION:       949.4627
REMARK   6 MODELLER BEST TEMPLATE % SEQ ID: 100.000
REMARK   6 SEQUENCE: model
REMARK   6 ALIGNMENT: align.ali
REMARK   6 TEMPLATE: 3GHG_short 27:A - 35:F MODELS 1:A - 182:F AT 100.0%
SSBOND   1 CYS A    2    CYS D   93                          1555   1555  2.03
SSBOND   2 CYS A   10    CYS E  133                          1555   1555  2.03
SSBOND   3 CYS A   19    CYS C   79                          1555   1555  2.03
SSBOND   4 CYS A   23    CYS B   53                          1555   1555  2.04
SSBOND   5 CYS B   57    CYS C   75                          1555   1555  2.04
SSBOND   6 CYS D  110    CYS F  170                          1555   1555  2.04
SSBOND   7 CYS D  114    CYS E  144                          1555   1555  2.04
SSBOND   8 CYS E  148    CYS F  166                          1555   1555  2.03
SSBOND   9 CYS B   42    CYS D  101                          1555   1555  2.02
ATOM      1  N   ALA A   1      63.124  -2.812 -50.728  1.00 15.06           N
ATOM      2  CA  ALA A   1      61.936  -2.466 -51.537  1.00 15.06           C
ATOM      3  CB  ALA A   1      60.781  -3.439 -51.244  1.00 15.06           C
ATOM      4  C   ALA A   1      61.467  -1.081 -51.250  1.00 15.06           C
ATOM      5  O   ALA A   1      62.123  -0.310 -50.553  1.00 15.06           O
ATOM      6  N   CYS A   2      60.309  -0.735 -51.831  1.00 45.64           N
ATOM      7  CA  CYS A   2      59.684   0.542 -51.673  1.00 45.64           C
ATOM      8  CB  CYS A   2      58.454   0.673 -52.587  1.00 45.64           C
ATOM      9  SG  CYS A   2      57.753   2.343 -52.617  1.00 45.64           S
ATOM     10  C   CYS A   2      59.216   0.650 -50.256  1.00 45.64           C
ATOM     11  O   CYS A   2      59.210   1.727 -49.664  1.00 45.64           O
ATOM     12  N   LYS A   3      58.821  -0.504 -49.693  1.00158.98           N
ATOM     13  CA  LYS A   3      58.206  -0.661 -48.407  1.00158.98           C
ATOM     14  CB  LYS A   3      57.827  -2.134 -48.161  1.00158.98           C
ATOM     15  CG  LYS A   3      56.806  -2.375 -47.046  1.00158.98           C
ATOM     16  CD  LYS A   3      57.263  -1.946 -45.652  1.00158.98           C
ATOM     17  CE  LYS A   3      56.221  -2.200 -44.562  1.00158.98           C
ATOM     18  NZ  LYS A   3      55.013  -1.381 -44.811  1.00158.98           N
ATOM     19  C   LYS A   3      59.099  -0.222 -47.283  1.00158.98           C
ATOM     20  O   LYS A   3      58.602   0.351 -46.315  1.00158.98           O
ATOM     21  N   ASP A   4      60.426  -0.456 -47.397  1.00 68.77           N
ATOM     22  CA  ASP A   4      61.378  -0.261 -46.330  1.00 68.77           C
ATOM     23  CB  ASP A   4      62.832  -0.224 -46.828  1.00 68.77           C
ATOM     24  CG  ASP A   4      63.182  -1.608 -47.349  1.00 68.77           C
ATOM     25  OD1 ASP A   4      62.742  -2.611 -46.726  1.00 68.77           O
ATOM     26  OD2 ASP A   4      63.882  -1.677 -48.394  1.00 68.77           O
ATOM     27  C   ASP A   4      61.135   1.011 -45.578  1.00 68.77           C
ATOM     28  O   ASP A   4      61.432   2.107 -46.052  1.00 68.77           O
ATOM     29  N   SER A   5      60.594   0.877 -44.348  1.00126.67           N
ATOM     30  CA  SER A   5      60.336   2.035 -43.546  1.00126.67           C
ATOM     31  CB  SER A   5      59.010   1.943 -42.772  1.00126.67           C
ATOM     32  OG  SER A   5      59.011   0.795 -41.938  1.00126.67           O
ATOM     33  C   SER A   5      61.458   2.167 -42.567  1.00126.67           C
ATOM     34  O   SER A   5      61.297   2.004 -41.359  1.00126.67           O
ATOM     35  N   ASP A   6      62.639   2.480 -43.120  1.00 90.75           N
ATOM     36  CA  ASP A   6      63.893   2.698 -42.466  1.00 90.75           C
ATOM     37  CB  ASP A   6      65.074   2.578 -43.442  1.00 90.75           C
ATOM     38  CG  ASP A   6      65.129   1.128 -43.905  1.00 90.75           C
ATOM     39  OD1 ASP A   6      64.579   0.256 -43.181  1.00 90.75           O
ATOM     40  OD2 ASP A   6      65.715   0.873 -44.992  1.00 90.75           O
ATOM     41  C   ASP A   6      63.917   4.078 -41.876  1.00 90.75           C
ATOM     42  O   ASP A   6      64.880   4.449 -41.209  1.00 90.75           O
ATOM     43  N   TRP A   7      62.894   4.906 -42.166  1.00100.90           N
ATOM     44  CA  TRP A   7      62.967   6.313 -41.862  1.00100.90           C
ATOM     45  CB  TRP A   7      62.287   7.110 -42.980  1.00100.90           C
ATOM     46  CG  TRP A   7      62.778   6.641 -44.330  1.00100.90           C
ATOM     47  CD2 TRP A   7      64.017   7.025 -44.948  1.00100.90           C
ATOM     48  CD1 TRP A   7      62.190   5.744 -45.174  1.00100.90           C
ATOM     49  NE1 TRP A   7      62.984   5.542 -46.276  1.00100.90           N
ATOM     50  CE2 TRP A   7      64.112   6.324 -46.151  1.00100.90           C
ATOM     51  CE3 TRP A   7      65.000   7.882 -44.544  1.00100.90           C
ATOM     52  CZ2 TRP A   7      65.196   6.471 -46.971  1.00100.90           C
ATOM     53  CZ3 TRP A   7      66.086   8.036 -45.379  1.00100.90           C
ATOM     54  CH2 TRP A   7      66.182   7.344 -46.569  1.00100.90           C
ATOM     55  C   TRP A   7      62.303   6.668 -40.554  1.00100.90           C
ATOM     56  O   TRP A   7      61.307   6.077 -40.138  1.00100.90           O
ATOM     57  N   PRO A   8      62.893   7.649 -39.901  1.00 78.70           N
ATOM     58  CA  PRO A   8      62.427   8.167 -38.631  1.00 78.70           C
ATOM     59  CD  PRO A   8      64.310   7.903 -40.096  1.00 78.70           C
ATOM     60  CB  PRO A   8      63.647   8.793 -37.953  1.00 78.70           C
ATOM     61  CG  PRO A   8      64.647   9.020 -39.098  1.00 78.70           C
ATOM     62  C   PRO A   8      61.293   9.133 -38.785  1.00 78.70           C
ATOM     63  O   PRO A   8      61.074   9.614 -39.890  1.00 78.70           O
ATOM     64  N   PHE A   9      60.581   9.456 -37.686  1.00 57.52           N
ATOM     65  CA  PHE A   9      59.417  10.303 -37.721  1.00 57.52           C
ATOM     66  CB  PHE A   9      58.677  10.350 -36.373  1.00 57.52           C
ATOM     67  CG  PHE A   9      58.191   8.970 -36.084  1.00 57.52           C
ATOM     68  CD1 PHE A   9      57.000   8.522 -36.606  1.00 57.52           C
ATOM     69  CD2 PHE A   9      58.927   8.121 -35.289  1.00 57.52           C
ATOM     70  CE1 PHE A   9      56.551   7.250 -36.342  1.00 57.52           C
ATOM     71  CE2 PHE A   9      58.482   6.848 -35.021  1.00 57.52           C
ATOM     72  CZ  PHE A   9      57.290   6.410 -35.545  1.00 57.52           C
ATOM     73  C   PHE A   9      59.797  11.711 -38.087  1.00 57.52           C
ATOM     74  O   PHE A   9      60.868  12.200 -37.731  1.00 57.52           O
ATOM     75  N   CYS A  10      58.893  12.390 -38.829  1.00 52.27           N
ATOM     76  CA  CYS A  10      59.077  13.729 -39.325  1.00 52.27           C
ATOM     77  CB  CYS A  10      58.178  14.059 -40.532  1.00 52.27           C
ATOM     78  SG  CYS A  10      58.548  13.100 -42.030  1.00 52.27           S
ATOM     79  C   CYS A  10      58.729  14.743 -38.277  1.00 52.27           C
ATOM     80  O   CYS A  10      57.997  14.461 -37.329  1.00 52.27           O
ATOM     81  N   SER A  11      59.295  15.962 -38.425  1.00 96.70           N
ATOM     82  CA  SER A  11      58.978  17.073 -37.571  1.00 96.70           C
ATOM     83  CB  SER A  11      60.194  17.916 -37.157  1.00 96.70           C
ATOM     84  OG  SER A  11      60.777  18.524 -38.298  1.00 96.70           O
ATOM     85  C   SER A  11      58.035  17.962 -38.323  1.00 96.70           C
ATOM     86  O   SER A  11      57.622  17.633 -39.433  1.00 96.70           O
ATOM     87  N   ASP A  12      57.595  19.069 -37.686  1.00 60.46           N
ATOM     88  CA  ASP A  12      56.729  20.043 -38.300  1.00 60.46           C
ATOM     89  CB  ASP A  12      56.011  20.945 -37.277  1.00 60.46           C
ATOM     90  CG  ASP A  12      57.043  21.729 -36.480  1.00 60.46           C
ATOM     91  OD1 ASP A  12      58.108  21.143 -36.147  1.00 60.46           O
ATOM     92  OD2 ASP A  12      56.779  22.928 -36.196  1.00 60.46           O
ATOM     93  C   ASP A  12      57.458  20.923 -39.280  1.00 60.46           C
ATOM     94  O   ASP A  12      56.912  21.266 -40.327  1.00 60.46           O
ATOM     95  N   GLU A  13      58.701  21.341 -38.952  1.00 90.82           N
ATOM     96  CA  GLU A  13      59.479  22.202 -39.806  1.00 90.82           C
ATOM     97  CB  GLU A  13      60.772  22.747 -39.172  1.00 90.82           C
ATOM     98  CG  GLU A  13      61.806  21.682 -38.815  1.00 90.82           C
ATOM     99  CD  GLU A  13      61.488  21.180 -37.415  1.00 90.82           C
ATOM    100  OE1 GLU A  13      60.524  21.709 -36.798  1.00 90.82           O
ATOM    101  OE2 GLU A  13      62.208  20.262 -36.942  1.00 90.82           O
ATOM    102  C   GLU A  13      59.859  21.420 -41.010  1.00 90.82           C
ATOM    103  O   GLU A  13      60.043  21.966 -42.095  1.00 90.82           O
ATOM    104  N   ASP A  14      59.940  20.090 -40.848  1.00 86.65           N
ATOM    105  CA  ASP A  14      60.337  19.204 -41.898  1.00 86.65           C
ATOM    106  CB  ASP A  14      60.289  17.712 -41.524  1.00 86.65           C
ATOM    107  CG  ASP A  14      61.539  17.376 -40.724  1.00 86.65           C
ATOM    108  OD1 ASP A  14      62.599  18.001 -40.999  1.00 86.65           O
ATOM    109  OD2 ASP A  14      61.457  16.484 -39.839  1.00 86.65           O
ATOM    110  C   ASP A  14      59.417  19.404 -43.054  1.00 86.65           C
ATOM    111  O   ASP A  14      59.716  18.951 -44.158  1.00 86.65           O
ATOM    112  N   TRP A  15      58.236  20.009 -42.824  1.00126.27           N
ATOM    113  CA  TRP A  15      57.365  20.270 -43.928  1.00126.27           C
ATOM    114  CB  TRP A  15      55.901  20.522 -43.509  1.00126.27           C
ATOM    115  CG  TRP A  15      54.867  20.197 -44.569  1.00126.27           C
ATOM    116  CD2 TRP A  15      54.181  21.120 -45.438  1.00126.27           C
ATOM    117  CD1 TRP A  15      54.370  18.959 -44.860  1.00126.27           C
ATOM    118  NE1 TRP A  15      53.420  19.047 -45.847  1.00126.27           N
ATOM    119  CE2 TRP A  15      53.293  20.370 -46.215  1.00126.27           C
ATOM    120  CE3 TRP A  15      54.275  22.476 -45.579  1.00126.27           C
ATOM    121  CZ2 TRP A  15      52.489  20.967 -47.145  1.00126.27           C
ATOM    122  CZ3 TRP A  15      53.463  23.073 -46.521  1.00126.27           C
ATOM    123  CH2 TRP A  15      52.588  22.334 -47.289  1.00126.27           C
ATOM    124  C   TRP A  15      57.909  21.490 -44.619  1.00126.27           C
ATOM    125  O   TRP A  15      58.396  22.422 -43.977  1.00126.27           O
ATOM    126  N   ASN A  16      57.803  21.498 -45.964  1.00 96.73           N
ATOM    127  CA  ASN A  16      58.314  22.480 -46.886  1.00 96.73           C
ATOM    128  CB  ASN A  16      58.252  23.915 -46.334  1.00 96.73           C
ATOM    129  CG  ASN A  16      56.790  24.328 -46.240  1.00 96.73           C
ATOM    130  OD1 ASN A  16      56.003  24.091 -47.155  1.00 96.73           O
ATOM    131  ND2 ASN A  16      56.410  24.961 -45.098  1.00 96.73           N
ATOM    132  C   ASN A  16      59.756  22.176 -47.182  1.00 96.73           C
ATOM    133  O   ASN A  16      60.254  22.542 -48.246  1.00 96.73           O
ATOM    134  N   TYR A  17      60.478  21.524 -46.248  1.00148.48           N
ATOM    135  CA  TYR A  17      61.826  21.092 -46.505  1.00148.48           C
ATOM    136  CB  TYR A  17      62.634  20.910 -45.211  1.00148.48           C
ATOM    137  CG  TYR A  17      62.814  22.277 -44.638  1.00148.48           C
ATOM    138  CD1 TYR A  17      61.763  22.893 -44.007  1.00148.48           C
ATOM    139  CD2 TYR A  17      64.001  22.966 -44.757  1.00148.48           C
ATOM    140  CE1 TYR A  17      61.889  24.152 -43.474  1.00148.48           C
ATOM    141  CE2 TYR A  17      64.138  24.229 -44.225  1.00148.48           C
ATOM    142  CZ  TYR A  17      63.080  24.822 -43.579  1.00148.48           C
ATOM    143  OH  TYR A  17      63.208  26.116 -43.030  1.00148.48           O
ATOM    144  C   TYR A  17      61.832  19.800 -47.276  1.00148.48           C
ATOM    145  O   TYR A  17      62.494  19.673 -48.304  1.00148.48           O
ATOM    146  N   LYS A  18      61.063  18.804 -46.783  1.00109.07           N
ATOM    147  CA  LYS A  18      60.942  17.511 -47.401  1.00109.07           C
ATOM    148  CB  LYS A  18      61.199  16.337 -46.439  1.00109.07           C
ATOM    149  CG  LYS A  18      62.681  16.103 -46.144  1.00109.07           C
ATOM    150  CD  LYS A  18      63.370  17.253 -45.409  1.00109.07           C
ATOM    151  CE  LYS A  18      64.849  16.975 -45.135  1.00109.07           C
ATOM    152  NZ  LYS A  18      65.545  18.230 -44.781  1.00109.07           N
ATOM    153  C   LYS A  18      59.517  17.435 -47.857  1.00109.07           C
ATOM    154  O   LYS A  18      58.615  17.788 -47.101  1.00109.07           O
ATOM    155  N   CYS A  19      59.280  16.975 -49.108  1.00 64.73           N
ATOM    156  CA  CYS A  19      57.950  16.980 -49.659  1.00 64.73           C
ATOM    157  CB  CYS A  19      57.759  18.026 -50.774  1.00 64.73           C
ATOM    158  SG  CYS A  19      57.824  19.734 -50.153  1.00 64.73           S
ATOM    159  C   CYS A  19      57.591  15.636 -50.240  1.00 64.73           C
ATOM    160  O   CYS A  19      58.451  14.803 -50.522  1.00 64.73           O
ATOM    161  N   PRO A  20      56.297  15.430 -50.411  1.00186.89           N
ATOM    162  CA  PRO A  20      55.760  14.166 -50.874  1.00186.89           C
ATOM    163  CD  PRO A  20      55.342  16.147 -49.580  1.00186.89           C
ATOM    164  CB  PRO A  20      54.280  14.165 -50.493  1.00186.89           C
ATOM    165  CG  PRO A  20      54.191  15.161 -49.329  1.00186.89           C
ATOM    166  C   PRO A  20      55.925  13.897 -52.336  1.00186.89           C
ATOM    167  O   PRO A  20      55.760  14.808 -53.138  1.00186.89           O
ATOM    168  N   SER A  21      56.154  12.631 -52.720  1.00103.10           N
ATOM    169  CA  SER A  21      56.352  12.316 -54.104  1.00103.10           C
ATOM    170  CB  SER A  21      56.734  10.844 -54.314  1.00103.10           C
ATOM    171  OG  SER A  21      56.925  10.587 -55.693  1.00103.10           O
ATOM    172  C   SER A  21      55.086  12.597 -54.855  1.00103.10           C
ATOM    173  O   SER A  21      53.983  12.282 -54.410  1.00103.10           O
ATOM    174  N   GLY A  22      55.246  13.158 -56.066  1.00 55.28           N
ATOM    175  CA  GLY A  22      54.167  13.573 -56.907  1.00 55.28           C
ATOM    176  C   GLY A  22      53.301  12.408 -57.236  1.00 55.28           C
ATOM    177  O   GLY A  22      52.111  12.594 -57.426  1.00 55.28           O
ATOM    178  N   CYS A  23      53.839  11.183 -57.360  1.00 98.96           N
ATOM    179  CA  CYS A  23      52.990  10.085 -57.739  1.00 98.96           C
ATOM    180  CB  CYS A  23      53.790   8.800 -58.027  1.00 98.96           C
ATOM    181  SG  CYS A  23      55.289   8.646 -57.015  1.00 98.96           S
ATOM    182  C   CYS A  23      51.882   9.847 -56.747  1.00 98.96           C
ATOM    183  O   CYS A  23      50.733   9.646 -57.140  1.00 98.96           O
ATOM    184  N   ARG A  24      52.181   9.871 -55.438  1.00113.27           N
ATOM    185  CA  ARG A  24      51.180   9.680 -54.423  1.00113.27           C
ATOM    186  CB  ARG A  24      51.817   9.722 -53.027  1.00113.27           C
ATOM    187  CG  ARG A  24      50.925   9.239 -51.888  1.00113.27           C
ATOM    188  CD  ARG A  24      51.530   9.533 -50.513  1.00113.27           C
ATOM    189  NE  ARG A  24      52.959   9.107 -50.558  1.00113.27           N
ATOM    190  CZ  ARG A  24      53.911   9.998 -50.964  1.00113.27           C
ATOM    191  NH1 ARG A  24      53.551  11.277 -51.276  1.00113.27           N
ATOM    192  NH2 ARG A  24      55.219   9.618 -51.062  1.00113.27           N
ATOM    193  C   ARG A  24      50.228  10.831 -54.511  1.00113.27           C
ATOM    194  O   ARG A  24      49.016  10.676 -54.367  1.00113.27           O
ATOM    195  N   MET A  25      50.779  12.035 -54.746  1.00 50.22           N
ATOM    196  CA  MET A  25      49.987  13.224 -54.833  1.00 50.22           C
ATOM    197  CB  MET A  25      50.836  14.497 -54.989  1.00 50.22           C
ATOM    198  CG  MET A  25      51.762  14.742 -53.795  1.00 50.22           C
ATOM    199  SD  MET A  25      50.916  14.843 -52.188  1.00 50.22           S
ATOM    200  CE  MET A  25      50.030  16.385 -52.556  1.00 50.22           C
ATOM    201  C   MET A  25      49.084  13.107 -56.015  1.00 50.22           C
ATOM    202  O   MET A  25      47.933  13.513 -55.959  1.00 50.22           O
ATOM    203  N   LYS A  26      49.580  12.535 -57.119  1.00108.58           N
ATOM    204  CA  LYS A  26      48.875  12.358 -58.350  1.00108.58           C
ATOM    205  CB  LYS A  26      49.733  11.600 -59.380  1.00108.58           C
ATOM    206  CG  LYS A  26      49.133  11.492 -60.783  1.00108.58           C
ATOM    207  CD  LYS A  26      49.122  12.814 -61.550  1.00108.58           C
ATOM    208  CE  LYS A  26      48.811  12.652 -63.040  1.00108.58           C
ATOM    209  NZ  LYS A  26      47.408  12.222 -63.222  1.00108.58           N
ATOM    210  C   LYS A  26      47.702  11.499 -58.034  1.00108.58           C
ATOM    211  O   LYS A  26      46.593  11.738 -58.505  1.00108.58           O
ATOM    212  N   GLY A  27      47.934  10.463 -57.210  1.00 30.19           N
ATOM    213  CA  GLY A  27      46.877   9.570 -56.840  1.00 30.19           C
ATOM    214  C   GLY A  27      45.843  10.303 -56.037  1.00 30.19           C
ATOM    215  O   GLY A  27      44.649  10.080 -56.216  1.00 30.19           O
ATOM    216  N   LEU A  28      46.286  11.159 -55.093  1.00 61.90           N
ATOM    217  CA  LEU A  28      45.426  11.901 -54.202  1.00 61.90           C
ATOM    218  CB  LEU A  28      46.218  12.574 -53.068  1.00 61.90           C
ATOM    219  CG  LEU A  28      46.934  11.576 -52.137  1.00 61.90           C
ATOM    220  CD1 LEU A  28      47.702  12.305 -51.022  1.00 61.90           C
ATOM    221  CD2 LEU A  28      45.957  10.528 -51.581  1.00 61.90           C
ATOM    222  C   LEU A  28      44.678  12.990 -54.914  1.00 61.90           C
ATOM    223  O   LEU A  28      43.492  13.209 -54.675  1.00 61.90           O
ATOM    224  N   ILE A  29      45.364  13.690 -55.832  1.00 62.17           N
ATOM    225  CA  ILE A  29      44.854  14.839 -56.518  1.00 62.17           C
ATOM    226  CB  ILE A  29      45.816  15.357 -57.551  1.00 62.17           C
ATOM    227  CG1 ILE A  29      47.063  15.956 -56.879  1.00 62.17           C
ATOM    228  CG2 ILE A  29      45.058  16.320 -58.473  1.00 62.17           C
ATOM    229  CD1 ILE A  29      48.199  16.263 -57.855  1.00 62.17           C
ATOM    230  C   ILE A  29      43.612  14.433 -57.232  1.00 62.17           C
ATOM    231  O   ILE A  29      42.638  15.185 -57.263  1.00 62.17           O
ATOM    232  N   ASP A  30      43.643  13.248 -57.865  1.00 56.56           N
ATOM    233  CA  ASP A  30      42.517  12.725 -58.581  1.00 56.56           C
ATOM    234  CB  ASP A  30      42.890  11.512 -59.446  1.00 56.56           C
ATOM    235  CG  ASP A  30      43.812  12.017 -60.546  1.00 56.56           C
ATOM    236  OD1 ASP A  30      43.677  13.210 -60.929  1.00 56.56           O
ATOM    237  OD2 ASP A  30      44.664  11.219 -61.019  1.00 56.56           O
ATOM    238  C   ASP A  30      41.427  12.292 -57.642  1.00 56.56           C
ATOM    239  O   ASP A  30      40.252  12.547 -57.900  1.00 56.56           O
ATOM    240  N   GLU A  31      41.785  11.654 -56.507  1.00 84.75           N
ATOM    241  CA  GLU A  31      40.770  11.091 -55.657  1.00 84.75           C
ATOM    242  CB  GLU A  31      41.303  10.494 -54.345  1.00 84.75           C
ATOM    243  CG  GLU A  31      42.072   9.184 -54.471  1.00 84.75           C
ATOM    244  CD  GLU A  31      42.408   8.770 -53.046  1.00 84.75           C
ATOM    245  OE1 GLU A  31      42.875   9.651 -52.275  1.00 84.75           O
ATOM    246  OE2 GLU A  31      42.203   7.574 -52.708  1.00 84.75           O
ATOM    247  C   GLU A  31      39.827  12.160 -55.215  1.00 84.75           C
ATOM    248  O   GLU A  31      38.613  11.967 -55.248  1.00 84.75           O
ATOM    249  N   VAL A  32      40.362  13.310 -54.765  1.00 96.25           N
ATOM    250  CA  VAL A  32      39.510  14.350 -54.268  1.00 96.25           C
ATOM    251  CB  VAL A  32      40.264  15.472 -53.605  1.00 96.25           C
ATOM    252  CG1 VAL A  32      41.159  16.175 -54.640  1.00 96.25           C
ATOM    253  CG2 VAL A  32      39.246  16.407 -52.931  1.00 96.25           C
ATOM    254  C   VAL A  32      38.675  14.922 -55.370  1.00 96.25           C
ATOM    255  O   VAL A  32      37.466  15.088 -55.220  1.00 96.25           O
ATOM    256  N   ASN A  33      39.295  15.209 -56.528  1.00 42.98           N
ATOM    257  CA  ASN A  33      38.587  15.835 -57.604  1.00 42.98           C
ATOM    258  CB  ASN A  33      39.496  16.167 -58.796  1.00 42.98           C
ATOM    259  CG  ASN A  33      40.406  17.310 -58.361  1.00 42.98           C
ATOM    260  OD1 ASN A  33      40.095  18.044 -57.424  1.00 42.98           O
ATOM    261  ND2 ASN A  33      41.559  17.474 -59.064  1.00 42.98           N
ATOM    262  C   ASN A  33      37.491  14.933 -58.066  1.00 42.98           C
ATOM    263  O   ASN A  33      36.394  15.396 -58.372  1.00 42.98           O
ATOM    264  N   GLN A  34      37.754  13.615 -58.133  1.00 16.67           N
ATOM    265  CA  GLN A  34      36.733  12.717 -58.582  1.00 16.67           C
ATOM    266  CB  GLN A  34      37.242  11.288 -58.839  1.00 16.67           C
ATOM    267  CG  GLN A  34      36.157  10.335 -59.344  1.00 16.67           C
ATOM    268  CD  GLN A  34      36.795   8.974 -59.588  1.00 16.67           C
ATOM    269  OE1 GLN A  34      37.958   8.881 -59.980  1.00 16.67           O
ATOM    270  NE2 GLN A  34      36.014   7.886 -59.352  1.00 16.67           N
ATOM    271  C   GLN A  34      35.669  12.655 -57.495  1.00 16.67           C
ATOM    272  O   GLN A  34      34.625  11.985 -57.721  1.00 16.67           O
ATOM    273  OXT GLN A  34      35.883  13.284 -56.424  1.00 16.67           O
TER     274      GLN A  34
ATOM    275  N   LYS B  35      46.701   0.111 -50.700  1.00 65.66           N
ATOM    276  CA  LYS B  35      47.758   1.139 -50.609  1.00 65.66           C
ATOM    277  CB  LYS B  35      48.826   0.922 -51.698  1.00 65.66           C
ATOM    278  CG  LYS B  35      48.301   1.045 -53.133  1.00 65.66           C
ATOM    279  CD  LYS B  35      49.412   1.153 -54.183  1.00 65.66           C
ATOM    280  CE  LYS B  35      48.897   1.302 -55.617  1.00 65.66           C
ATOM    281  NZ  LYS B  35      50.035   1.398 -56.559  1.00 65.66           N
ATOM    282  C   LYS B  35      47.180   2.505 -50.752  1.00 65.66           C
ATOM    283  O   LYS B  35      46.038   2.663 -51.181  1.00 65.66           O
ATOM    284  N   ALA B  36      47.953   3.538 -50.366  1.00 50.32           N
ATOM    285  CA  ALA B  36      47.459   4.874 -50.499  1.00 50.32           C
ATOM    286  CB  ALA B  36      48.248   5.915 -49.684  1.00 50.32           C
ATOM    287  C   ALA B  36      47.610   5.210 -51.944  1.00 50.32           C
ATOM    288  O   ALA B  36      48.675   5.014 -52.528  1.00 50.32           O
ATOM    289  N   PRO B  37      46.562   5.760 -52.495  1.00174.34           N
ATOM    290  CA  PRO B  37      46.455   5.986 -53.914  1.00174.34           C
ATOM    291  CD  PRO B  37      45.755   6.700 -51.736  1.00174.34           C
ATOM    292  CB  PRO B  37      45.261   6.915 -54.097  1.00174.34           C
ATOM    293  CG  PRO B  37      45.229   7.701 -52.774  1.00174.34           C
ATOM    294  C   PRO B  37      47.684   6.557 -54.545  1.00174.34           C
ATOM    295  O   PRO B  37      48.124   7.638 -54.155  1.00174.34           O
ATOM    296  N   ASP B  38      48.242   5.828 -55.533  1.00 52.69           N
ATOM    297  CA  ASP B  38      49.386   6.275 -56.267  1.00 52.69           C
ATOM    298  CB  ASP B  38      50.591   5.320 -56.206  1.00 52.69           C
ATOM    299  CG  ASP B  38      51.225   5.411 -54.824  1.00 52.69           C
ATOM    300  OD1 ASP B  38      51.109   6.489 -54.181  1.00 52.69           O
ATOM    301  OD2 ASP B  38      51.840   4.398 -54.396  1.00 52.69           O
ATOM    302  C   ASP B  38      48.964   6.358 -57.696  1.00 52.69           C
ATOM    303  O   ASP B  38      48.268   5.477 -58.200  1.00 52.69           O
ATOM    304  N   ALA B  39      49.354   7.444 -58.388  1.00 32.85           N
ATOM    305  CA  ALA B  39      48.983   7.570 -59.765  1.00 32.85           C
ATOM    306  CB  ALA B  39      47.739   8.446 -59.991  1.00 32.85           C
ATOM    307  C   ALA B  39      50.119   8.228 -60.480  1.00 32.85           C
ATOM    308  O   ALA B  39      50.981   8.852 -59.865  1.00 32.85           O
ATOM    309  N   GLY B  40      50.165   8.057 -61.815  1.00 24.90           N
ATOM    310  CA  GLY B  40      51.173   8.676 -62.624  1.00 24.90           C
ATOM    311  C   GLY B  40      52.467   7.976 -62.365  1.00 24.90           C
ATOM    312  O   GLY B  40      52.521   6.985 -61.641  1.00 24.90           O
ATOM    313  N   GLY B  41      53.561   8.491 -62.956  1.00 43.60           N
ATOM    314  CA  GLY B  41      54.847   7.914 -62.703  1.00 43.60           C
ATOM    315  C   GLY B  41      55.271   7.128 -63.889  1.00 43.60           C
ATOM    316  O   GLY B  41      54.618   6.175 -64.313  1.00 43.60           O
ATOM    317  N   CYS B  42      56.411   7.565 -64.441  1.00177.29           N
ATOM    318  CA  CYS B  42      57.066   7.041 -65.591  1.00177.29           C
ATOM    319  CB  CYS B  42      58.190   8.003 -66.010  1.00177.29           C
ATOM    320  SG  CYS B  42      58.776   7.725 -67.693  1.00177.29           S
ATOM    321  C   CYS B  42      57.646   5.705 -65.294  1.00177.29           C
ATOM    322  O   CYS B  42      57.487   4.804 -66.099  1.00177.29           O
ATOM    323  N   LEU B  43      58.301   5.506 -64.132  1.00372.79           N
ATOM    324  CA  LEU B  43      58.947   4.238 -63.898  1.00372.79           C
ATOM    325  CB  LEU B  43      58.021   3.021 -64.089  1.00372.79           C
ATOM    326  CG  LEU B  43      58.747   1.662 -64.108  1.00372.79           C
ATOM    327  CD1 LEU B  43      59.457   1.361 -62.783  1.00372.79           C
ATOM    328  CD2 LEU B  43      57.792   0.539 -64.540  1.00372.79           C
ATOM    329  C   LEU B  43      60.089   4.110 -64.857  1.00372.79           C
ATOM    330  O   LEU B  43      59.905   4.078 -66.071  1.00372.79           O
ATOM    331  N   HIS B  44      61.321   3.998 -64.330  1.00238.43           N
ATOM    332  CA  HIS B  44      62.448   3.954 -65.214  1.00238.43           C
ATOM    333  ND1 HIS B  44      65.508   4.238 -66.349  1.00238.43           N
ATOM    334  CG  HIS B  44      64.610   5.142 -65.828  1.00238.43           C
ATOM    335  CB  HIS B  44      63.621   4.830 -64.743  1.00238.43           C
ATOM    336  NE2 HIS B  44      65.848   6.161 -67.415  1.00238.43           N
ATOM    337  CD2 HIS B  44      64.831   6.311 -66.490  1.00238.43           C
ATOM    338  CE1 HIS B  44      66.223   4.901 -67.293  1.00238.43           C
ATOM    339  C   HIS B  44      62.932   2.541 -65.281  1.00238.43           C
ATOM    340  O   HIS B  44      62.857   1.797 -64.304  1.00238.43           O
ATOM    341  N   SER B  45      63.427   2.131 -66.465  1.00 92.44           N
ATOM    342  CA  SER B  45      63.908   0.792 -66.644  1.00 92.44           C
ATOM    343  CB  SER B  45      64.387   0.512 -68.078  1.00 92.44           C
ATOM    344  OG  SER B  45      64.849  -0.827 -68.189  1.00 92.44           O
ATOM    345  C   SER B  45      65.084   0.599 -65.747  1.00 92.44           C
ATOM    346  O   SER B  45      65.225  -0.440 -65.104  1.00 92.44           O
ATOM    347  N   ASP B  46      65.961   1.616 -65.673  1.00137.30           N
ATOM    348  CA  ASP B  46      67.129   1.487 -64.860  1.00137.30           C
ATOM    349  CB  ASP B  46      68.179   2.583 -65.113  1.00137.30           C
ATOM    350  CG  ASP B  46      68.739   2.376 -66.512  1.00137.30           C
ATOM    351  OD1 ASP B  46      68.411   1.327 -67.130  1.00137.30           O
ATOM    352  OD2 ASP B  46      69.503   3.261 -66.981  1.00137.30           O
ATOM    353  C   ASP B  46      66.692   1.610 -63.444  1.00137.30           C
ATOM    354  O   ASP B  46      66.358   2.690 -62.957  1.00137.30           O
ATOM    355  N   PRO B  47      66.698   0.494 -62.777  1.00140.46           N
ATOM    356  CA  PRO B  47      66.279   0.436 -61.409  1.00140.46           C
ATOM    357  CD  PRO B  47      67.582  -0.608 -63.124  1.00140.46           C
ATOM    358  CB  PRO B  47      66.540  -1.001 -60.970  1.00140.46           C
ATOM    359  CG  PRO B  47      67.764  -1.400 -61.816  1.00140.46           C
ATOM    360  C   PRO B  47      67.134   1.388 -60.640  1.00140.46           C
ATOM    361  O   PRO B  47      66.717   1.823 -59.568  1.00140.46           O
ATOM    362  N   ASP B  48      68.340   1.706 -61.152  1.00101.13           N
ATOM    363  CA  ASP B  48      69.205   2.569 -60.408  1.00101.13           C
ATOM    364  CB  ASP B  48      70.511   2.892 -61.158  1.00101.13           C
ATOM    365  CG  ASP B  48      71.445   3.660 -60.230  1.00101.13           C
ATOM    366  OD1 ASP B  48      71.028   4.724 -59.700  1.00101.13           O
ATOM    367  OD2 ASP B  48      72.601   3.193 -60.052  1.00101.13           O
ATOM    368  C   ASP B  48      68.470   3.845 -60.178  1.00101.13           C
ATOM    369  O   ASP B  48      68.311   4.268 -59.036  1.00101.13           O
ATOM    370  N   LEU B  49      67.978   4.504 -61.244  1.00159.52           N
ATOM    371  CA  LEU B  49      67.198   5.665 -60.939  1.00159.52           C
ATOM    372  CB  LEU B  49      66.713   6.414 -62.193  1.00159.52           C
ATOM    373  CG  LEU B  49      67.836   7.104 -62.990  1.00159.52           C
ATOM    374  CD1 LEU B  49      67.276   7.827 -64.225  1.00159.52           C
ATOM    375  CD2 LEU B  49      68.665   8.037 -62.090  1.00159.52           C
ATOM    376  C   LEU B  49      65.993   5.143 -60.226  1.00159.52           C
ATOM    377  O   LEU B  49      65.723   5.518 -59.088  1.00159.52           O
ATOM    378  N   GLY B  50      65.283   4.182 -60.852  1.00 58.25           N
ATOM    379  CA  GLY B  50      64.122   3.634 -60.215  1.00 58.25           C
ATOM    380  C   GLY B  50      62.910   4.071 -60.974  1.00 58.25           C
ATOM    381  O   GLY B  50      62.808   3.843 -62.179  1.00 58.25           O
ATOM    382  N   VAL B  51      61.940   4.686 -60.258  1.00112.47           N
ATOM    383  CA  VAL B  51      60.711   5.109 -60.873  1.00112.47           C
ATOM    384  CB  VAL B  51      59.490   4.525 -60.219  1.00112.47           C
ATOM    385  CG1 VAL B  51      59.560   2.998 -60.340  1.00112.47           C
ATOM    386  CG2 VAL B  51      59.411   5.009 -58.761  1.00112.47           C
ATOM    387  C   VAL B  51      60.573   6.597 -60.738  1.00112.47           C
ATOM    388  O   VAL B  51      60.828   7.164 -59.677  1.00112.47           O
ATOM    389  N   LEU B  52      60.168   7.277 -61.832  1.00102.55           N
ATOM    390  CA  LEU B  52      59.979   8.699 -61.779  1.00102.55           C
ATOM    391  CB  LEU B  52      60.292   9.433 -63.097  1.00102.55           C
ATOM    392  CG  LEU B  52      61.779   9.348 -63.495  1.00102.55           C
ATOM    393  CD1 LEU B  52      62.167   7.921 -63.912  1.00102.55           C
ATOM    394  CD2 LEU B  52      62.147  10.411 -64.541  1.00102.55           C
ATOM    395  C   LEU B  52      58.558   8.998 -61.399  1.00102.55           C
ATOM    396  O   LEU B  52      57.677   8.150 -61.529  1.00102.55           O
ATOM    397  N   CYS B  53      58.309  10.223 -60.880  1.00 68.35           N
ATOM    398  CA  CYS B  53      56.976  10.628 -60.520  1.00 68.35           C
ATOM    399  CB  CYS B  53      56.691  10.580 -58.998  1.00 68.35           C
ATOM    400  SG  CYS B  53      56.821   8.878 -58.348  1.00 68.35           S
ATOM    401  C   CYS B  53      56.726  12.014 -61.064  1.00 68.35           C
ATOM    402  O   CYS B  53      57.648  12.807 -61.249  1.00 68.35           O
ATOM    403  N   PRO B  54      55.473  12.319 -61.316  1.00 87.25           N
ATOM    404  CA  PRO B  54      55.064  13.552 -61.952  1.00 87.25           C
ATOM    405  CD  PRO B  54      54.375  11.684 -60.605  1.00 87.25           C
ATOM    406  CB  PRO B  54      53.537  13.534 -61.921  1.00 87.25           C
ATOM    407  CG  PRO B  54      53.213  12.688 -60.677  1.00 87.25           C
ATOM    408  C   PRO B  54      55.607  14.777 -61.279  1.00 87.25           C
ATOM    409  O   PRO B  54      55.720  14.798 -60.054  1.00 87.25           O
ATOM    410  N   THR B  55      55.919  15.819 -62.081  1.00 52.55           N
ATOM    411  CA  THR B  55      56.522  17.037 -61.611  1.00 52.55           C
ATOM    412  CB  THR B  55      57.191  17.823 -62.700  1.00 52.55           C
ATOM    413  OG1 THR B  55      56.230  18.234 -63.661  1.00 52.55           O
ATOM    414  CG2 THR B  55      58.261  16.938 -63.362  1.00 52.55           C
ATOM    415  C   THR B  55      55.479  17.923 -61.004  1.00 52.55           C
ATOM    416  O   THR B  55      54.292  17.600 -60.984  1.00 52.55           O
ATOM    417  N   GLY B  56      55.923  19.084 -60.475  1.00 37.72           N
ATOM    418  CA  GLY B  56      55.044  19.989 -59.796  1.00 37.72           C
ATOM    419  C   GLY B  56      53.981  20.489 -60.720  1.00 37.72           C
ATOM    420  O   GLY B  56      52.800  20.497 -60.379  1.00 37.72           O
ATOM    421  N   CYS B  57      54.382  20.911 -61.928  1.00102.77           N
ATOM    422  CA  CYS B  57      53.490  21.486 -62.888  1.00102.77           C
ATOM    423  CB  CYS B  57      54.290  22.118 -64.034  1.00102.77           C
ATOM    424  SG  CYS B  57      55.891  21.283 -64.220  1.00102.77           S
ATOM    425  C   CYS B  57      52.463  20.510 -63.371  1.00102.77           C
ATOM    426  O   CYS B  57      51.294  20.859 -63.476  1.00102.77           O
ATOM    427  N   GLN B  58      52.825  19.252 -63.650  1.00 68.33           N
ATOM    428  CA  GLN B  58      51.824  18.358 -64.157  1.00 68.33           C
ATOM    429  CB  GLN B  58      52.387  16.963 -64.469  1.00 68.33           C
ATOM    430  CG  GLN B  58      53.439  16.986 -65.578  1.00 68.33           C
ATOM    431  CD  GLN B  58      52.765  17.524 -66.830  1.00 68.33           C
ATOM    432  OE1 GLN B  58      53.053  18.634 -67.274  1.00 68.33           O
ATOM    433  NE2 GLN B  58      51.834  16.721 -67.411  1.00 68.33           N
ATOM    434  C   GLN B  58      50.763  18.195 -63.111  1.00 68.33           C
ATOM    435  O   GLN B  58      49.582  18.089 -63.433  1.00 68.33           O
ATOM    436  N   LEU B  59      51.163  18.111 -61.828  1.00 58.37           N
ATOM    437  CA  LEU B  59      50.205  17.966 -60.766  1.00 58.37           C
ATOM    438  CB  LEU B  59      50.847  17.647 -59.405  1.00 58.37           C
ATOM    439  CG  LEU B  59      51.450  16.233 -59.320  1.00 58.37           C
ATOM    440  CD1 LEU B  59      52.066  15.972 -57.936  1.00 58.37           C
ATOM    441  CD2 LEU B  59      50.417  15.167 -59.720  1.00 58.37           C
ATOM    442  C   LEU B  59      49.400  19.217 -60.577  1.00 58.37           C
ATOM    443  O   LEU B  59      48.171  19.177 -60.561  1.00 58.37           O
ATOM    444  N   GLN B  60      50.086  20.371 -60.463  1.00161.55           N
ATOM    445  CA  GLN B  60      49.465  21.641 -60.198  1.00161.55           C
ATOM    446  CB  GLN B  60      50.533  22.744 -60.068  1.00161.55           C
ATOM    447  CG  GLN B  60      49.996  24.160 -59.876  1.00161.55           C
ATOM    448  CD  GLN B  60      49.999  24.879 -61.220  1.00161.55           C
ATOM    449  OE1 GLN B  60      49.280  24.508 -62.146  1.00161.55           O
ATOM    450  NE2 GLN B  60      50.836  25.946 -61.328  1.00161.55           N
ATOM    451  C   GLN B  60      48.561  21.984 -61.333  1.00161.55           C
ATOM    452  O   GLN B  60      47.446  22.467 -61.140  1.00161.55           O
ATOM    453  N   GLU B  61      49.035  21.717 -62.555  1.00 94.14           N
ATOM    454  CA  GLU B  61      48.318  22.000 -63.757  1.00 94.14           C
ATOM    455  CB  GLU B  61      49.089  21.591 -65.023  1.00 94.14           C
ATOM    456  CG  GLU B  61      48.225  21.568 -66.289  1.00 94.14           C
ATOM    457  CD  GLU B  61      47.768  22.983 -66.613  1.00 94.14           C
ATOM    458  OE1 GLU B  61      46.679  23.378 -66.116  1.00 94.14           O
ATOM    459  OE2 GLU B  61      48.495  23.685 -67.366  1.00 94.14           O
ATOM    460  C   GLU B  61      47.055  21.214 -63.754  1.00 94.14           C
ATOM    461  O   GLU B  61      45.994  21.745 -64.072  1.00 94.14           O
ATOM    462  N   ALA B  62      47.131  19.935 -63.349  1.00 37.88           N
ATOM    463  CA  ALA B  62      45.966  19.107 -63.413  1.00 37.88           C
ATOM    464  CB  ALA B  62      46.201  17.686 -62.871  1.00 37.88           C
ATOM    465  C   ALA B  62      44.903  19.727 -62.569  1.00 37.88           C
ATOM    466  O   ALA B  62      43.753  19.838 -62.990  1.00 37.88           O
ATOM    467  N   LEU B  63      45.282  20.192 -61.368  1.00 53.56           N
ATOM    468  CA  LEU B  63      44.348  20.755 -60.437  1.00 53.56           C
ATOM    469  CB  LEU B  63      45.002  21.129 -59.096  1.00 53.56           C
ATOM    470  CG  LEU B  63      45.342  19.907 -58.230  1.00 53.56           C
ATOM    471  CD1 LEU B  63      45.998  20.319 -56.903  1.00 53.56           C
ATOM    472  CD2 LEU B  63      44.082  19.056 -58.005  1.00 53.56           C
ATOM    473  C   LEU B  63      43.722  21.996 -60.985  1.00 53.56           C
ATOM    474  O   LEU B  63      42.537  22.232 -60.766  1.00 53.56           O
ATOM    475  N   LEU B  64      44.489  22.828 -61.713  1.00104.68           N
ATOM    476  CA  LEU B  64      43.947  24.088 -62.145  1.00104.68           C
ATOM    477  CB  LEU B  64      44.981  24.921 -62.939  1.00104.68           C
ATOM    478  CG  LEU B  64      44.610  26.386 -63.294  1.00104.68           C
ATOM    479  CD1 LEU B  64      45.762  27.047 -64.066  1.00104.68           C
ATOM    480  CD2 LEU B  64      43.282  26.534 -64.059  1.00104.68           C
ATOM    481  C   LEU B  64      42.751  23.848 -63.017  1.00104.68           C
ATOM    482  O   LEU B  64      41.700  24.453 -62.805  1.00104.68           O
ATOM    483  N   GLN B  65      42.862  22.957 -64.017  1.00141.68           N
ATOM    484  CA  GLN B  65      41.745  22.734 -64.889  1.00141.68           C
ATOM    485  CB  GLN B  65      42.051  21.901 -66.148  1.00141.68           C
ATOM    486  CG  GLN B  65      42.595  20.499 -65.888  1.00141.68           C
ATOM    487  CD  GLN B  65      44.102  20.583 -66.040  1.00141.68           C
ATOM    488  OE1 GLN B  65      44.656  21.666 -66.223  1.00141.68           O
ATOM    489  NE2 GLN B  65      44.779  19.405 -65.996  1.00141.68           N
ATOM    490  C   GLN B  65      40.650  22.072 -64.132  1.00141.68           C
ATOM    491  O   GLN B  65      39.481  22.238 -64.464  1.00141.68           O
ATOM    492  N   GLN B  66      40.998  21.246 -63.135  1.00132.92           N
ATOM    493  CA  GLN B  66      39.984  20.566 -62.393  1.00132.92           C
ATOM    494  CB  GLN B  66      40.596  19.558 -61.413  1.00132.92           C
ATOM    495  CG  GLN B  66      39.666  18.394 -61.105  1.00132.92           C
ATOM    496  CD  GLN B  66      39.782  17.474 -62.311  1.00132.92           C
ATOM    497  OE1 GLN B  66      40.237  16.337 -62.201  1.00132.92           O
ATOM    498  NE2 GLN B  66      39.380  17.990 -63.504  1.00132.92           N
ATOM    499  C   GLN B  66      39.210  21.565 -61.579  1.00132.92           C
ATOM    500  O   GLN B  66      37.980  21.553 -61.556  1.00132.92           O
ATOM    501  N   GLU B  67      39.937  22.492 -60.924  1.00 78.54           N
ATOM    502  CA  GLU B  67      39.397  23.447 -59.996  1.00 78.54           C
ATOM    503  CB  GLU B  67      40.499  24.322 -59.366  1.00 78.54           C
ATOM    504  CG  GLU B  67      39.979  25.444 -58.464  1.00 78.54           C
ATOM    505  CD  GLU B  67      39.710  26.666 -59.335  1.00 78.54           C
ATOM    506  OE1 GLU B  67      40.523  26.918 -60.265  1.00 78.54           O
ATOM    507  OE2 GLU B  67      38.685  27.357 -59.088  1.00 78.54           O
ATOM    508  C   GLU B  67      38.408  24.367 -60.637  1.00 78.54           C
ATOM    509  O   GLU B  67      37.354  24.630 -60.060  1.00 78.54           O
ATOM    510  N   ARG B  68      38.698  24.887 -61.842  1.00102.96           N
ATOM    511  CA  ARG B  68      37.793  25.864 -62.374  1.00102.96           C
ATOM    512  CB  ARG B  68      38.261  26.500 -63.697  1.00102.96           C
ATOM    513  CG  ARG B  68      37.348  27.640 -64.150  1.00102.96           C
ATOM    514  CD  ARG B  68      37.354  28.828 -63.185  1.00102.96           C
ATOM    515  NE  ARG B  68      36.432  29.862 -63.732  1.00102.96           N
ATOM    516  CZ  ARG B  68      36.918  30.838 -64.552  1.00102.96           C
ATOM    517  NH1 ARG B  68      38.244  30.856 -64.873  1.00102.96           N
ATOM    518  NH2 ARG B  68      36.080  31.798 -65.043  1.00102.96           N
ATOM    519  C   ARG B  68      36.435  25.259 -62.567  1.00102.96           C
ATOM    520  O   ARG B  68      35.442  25.867 -62.170  1.00102.96           O
ATOM    521  N   PRO B  69      36.323  24.091 -63.135  1.00 51.45           N
ATOM    522  CA  PRO B  69      35.003  23.543 -63.254  1.00 51.45           C
ATOM    523  CD  PRO B  69      37.124  23.769 -64.305  1.00 51.45           C
ATOM    524  CB  PRO B  69      35.066  22.491 -64.356  1.00 51.45           C
ATOM    525  CG  PRO B  69      36.199  22.997 -65.260  1.00 51.45           C
ATOM    526  C   PRO B  69      34.575  22.997 -61.935  1.00 51.45           C
ATOM    527  O   PRO B  69      33.361  23.111 -61.619  1.00 51.45           O
ATOM    528  OXT PRO B  69      35.440  22.431 -61.214  1.00 51.45           O
TER     529      PRO B  69
ATOM    530  N   ARG C  70      68.420  27.906 -64.481  1.00178.43           N
ATOM    531  CA  ARG C  70      69.721  27.238 -64.297  1.00178.43           C
ATOM    532  CB  ARG C  70      70.334  27.696 -62.962  1.00178.43           C
ATOM    533  CG  ARG C  70      70.692  29.183 -62.934  1.00178.43           C
ATOM    534  CD  ARG C  70      71.038  29.708 -61.539  1.00178.43           C
ATOM    535  NE  ARG C  70      72.262  29.001 -61.070  1.00178.43           N
ATOM    536  CZ  ARG C  70      72.891  29.422 -59.935  1.00178.43           C
ATOM    537  NH1 ARG C  70      72.401  30.490 -59.239  1.00178.43           N
ATOM    538  NH2 ARG C  70      74.010  28.779 -59.494  1.00178.43           N
ATOM    539  C   ARG C  70      69.517  25.758 -64.239  1.00178.43           C
ATOM    540  O   ARG C  70      70.144  25.004 -64.983  1.00178.43           O
ATOM    541  N   PHE C  71      68.622  25.310 -63.334  1.00169.12           N
ATOM    542  CA  PHE C  71      68.354  23.906 -63.196  1.00169.12           C
ATOM    543  CB  PHE C  71      68.045  23.492 -61.743  1.00169.12           C
ATOM    544  CG  PHE C  71      69.271  23.587 -60.900  1.00169.12           C
ATOM    545  CD1 PHE C  71      69.717  24.804 -60.440  1.00169.12           C
ATOM    546  CD2 PHE C  71      69.984  22.456 -60.576  1.00169.12           C
ATOM    547  CE1 PHE C  71      70.848  24.892 -59.661  1.00169.12           C
ATOM    548  CE2 PHE C  71      71.114  22.538 -59.797  1.00169.12           C
ATOM    549  CZ  PHE C  71      71.549  23.756 -59.335  1.00169.12           C
ATOM    550  C   PHE C  71      67.106  23.577 -63.962  1.00169.12           C
ATOM    551  O   PHE C  71      66.086  23.234 -63.367  1.00169.12           O
ATOM    552  N   GLY C  72      67.155  23.651 -65.305  1.00 35.05           N
ATOM    553  CA  GLY C  72      66.044  23.237 -66.118  1.00 35.05           C
ATOM    554  C   GLY C  72      64.803  24.023 -65.806  1.00 35.05           C
ATOM    555  O   GLY C  72      64.856  25.186 -65.411  1.00 35.05           O
ATOM    556  N   SER C  73      63.635  23.363 -65.971  1.00 38.14           N
ATOM    557  CA  SER C  73      62.341  23.971 -65.814  1.00 38.14           C
ATOM    558  CB  SER C  73      61.190  23.088 -66.327  1.00 38.14           C
ATOM    559  OG  SER C  73      61.298  22.910 -67.731  1.00 38.14           O
ATOM    560  C   SER C  73      62.070  24.252 -64.369  1.00 38.14           C
ATOM    561  O   SER C  73      62.736  23.716 -63.485  1.00 38.14           O
ATOM    562  N   TYR C  74      61.095  25.153 -64.103  1.00 81.72           N
ATOM    563  CA  TYR C  74      60.710  25.471 -62.754  1.00 81.72           C
ATOM    564  CB  TYR C  74      61.043  26.908 -62.312  1.00 81.72           C
ATOM    565  CG  TYR C  74      62.459  26.963 -61.849  1.00 81.72           C
ATOM    566  CD1 TYR C  74      63.518  26.983 -62.726  1.00 81.72           C
ATOM    567  CD2 TYR C  74      62.715  27.011 -60.497  1.00 81.72           C
ATOM    568  CE1 TYR C  74      64.811  27.036 -62.254  1.00 81.72           C
ATOM    569  CE2 TYR C  74      64.003  27.064 -60.020  1.00 81.72           C
ATOM    570  CZ  TYR C  74      65.055  27.076 -60.901  1.00 81.72           C
ATOM    571  OH  TYR C  74      66.379  27.130 -60.417  1.00 81.72           O
ATOM    572  C   TYR C  74      59.231  25.287 -62.560  1.00 81.72           C
ATOM    573  O   TYR C  74      58.417  25.894 -63.256  1.00 81.72           O
ATOM    574  N   CYS C  75      58.854  24.447 -61.569  1.00 71.48           N
ATOM    575  CA  CYS C  75      57.472  24.215 -61.244  1.00 71.48           C
ATOM    576  CB  CYS C  75      56.971  22.825 -61.714  1.00 71.48           C
ATOM    577  SG  CYS C  75      57.246  22.638 -63.514  1.00 71.48           S
ATOM    578  C   CYS C  75      57.346  24.400 -59.748  1.00 71.48           C
ATOM    579  O   CYS C  75      58.360  24.565 -59.075  1.00 71.48           O
ATOM    580  N   PRO C  76      56.169  24.415 -59.176  1.00 91.88           N
ATOM    581  CA  PRO C  76      56.029  24.683 -57.760  1.00 91.88           C
ATOM    582  CD  PRO C  76      54.969  24.760 -59.916  1.00 91.88           C
ATOM    583  CB  PRO C  76      54.576  25.123 -57.558  1.00 91.88           C
ATOM    584  CG  PRO C  76      53.856  24.721 -58.858  1.00 91.88           C
ATOM    585  C   PRO C  76      56.435  23.549 -56.868  1.00 91.88           C
ATOM    586  O   PRO C  76      56.543  22.417 -57.336  1.00 91.88           O
ATOM    587  N   THR C  77      56.656  23.847 -55.568  1.00120.58           N
ATOM    588  CA  THR C  77      57.066  22.865 -54.603  1.00120.58           C
ATOM    589  CB  THR C  77      57.262  23.429 -53.224  1.00120.58           C
ATOM    590  OG1 THR C  77      57.666  22.404 -52.327  1.00120.58           O
ATOM    591  CG2 THR C  77      55.946  24.071 -52.754  1.00120.58           C
ATOM    592  C   THR C  77      56.019  21.803 -54.542  1.00120.58           C
ATOM    593  O   THR C  77      54.849  22.039 -54.838  1.00120.58           O
ATOM    594  N   THR C  78      56.447  20.573 -54.199  1.00 79.48           N
ATOM    595  CA  THR C  78      55.550  19.457 -54.162  1.00 79.48           C
ATOM    596  CB  THR C  78      56.208  18.129 -54.083  1.00 79.48           C
ATOM    597  OG1 THR C  78      57.188  17.993 -55.102  1.00 79.48           O
ATOM    598  CG2 THR C  78      55.072  17.134 -54.361  1.00 79.48           C
ATOM    599  C   THR C  78      54.621  19.570 -52.992  1.00 79.48           C
ATOM    600  O   THR C  78      53.524  19.013 -53.016  1.00 79.48           O
ATOM    601  N   CYS C  79      55.083  20.206 -51.897  1.00 63.99           N
ATOM    602  CA  CYS C  79      54.291  20.399 -50.711  1.00 63.99           C
ATOM    603  CB  CYS C  79      55.107  20.979 -49.542  1.00 63.99           C
ATOM    604  SG  CYS C  79      56.293  19.802 -48.821  1.00 63.99           S
ATOM    605  C   CYS C  79      53.163  21.350 -50.984  1.00 63.99           C
ATOM    606  O   CYS C  79      52.025  21.103 -50.590  1.00 63.99           O
ATOM    607  N   GLY C  80      53.446  22.439 -51.722  1.00 57.60           N
ATOM    608  CA  GLY C  80      52.514  23.501 -51.992  1.00 57.60           C
ATOM    609  C   GLY C  80      51.324  22.931 -52.681  1.00 57.60           C
ATOM    610  O   GLY C  80      50.256  23.537 -52.675  1.00 57.60           O
ATOM    611  N   ILE C  81      51.504  21.817 -53.407  1.00 96.30           N
ATOM    612  CA  ILE C  81      50.368  21.187 -54.008  1.00 96.30           C
ATOM    613  CB  ILE C  81      50.752  20.024 -54.876  1.00 96.30           C
ATOM    614  CG1 ILE C  81      51.616  20.504 -56.057  1.00 96.30           C
ATOM    615  CG2 ILE C  81      49.467  19.295 -55.297  1.00 96.30           C
ATOM    616  CD1 ILE C  81      50.924  21.529 -56.958  1.00 96.30           C
ATOM    617  C   ILE C  81      49.476  20.675 -52.910  1.00 96.30           C
ATOM    618  O   ILE C  81      48.273  20.920 -52.920  1.00 96.30           O
ATOM    619  N   ALA C  82      50.061  19.995 -51.903  1.00 47.36           N
ATOM    620  CA  ALA C  82      49.341  19.371 -50.822  1.00 47.36           C
ATOM    621  CB  ALA C  82      50.268  18.623 -49.847  1.00 47.36           C
ATOM    622  C   ALA C  82      48.586  20.388 -50.027  1.00 47.36           C
ATOM    623  O   ALA C  82      47.473  20.111 -49.585  1.00 47.36           O
ATOM    624  N   ASP C  83      49.175  21.574 -49.776  1.00121.14           N
ATOM    625  CA  ASP C  83      48.465  22.564 -49.018  1.00121.14           C
ATOM    626  CB  ASP C  83      49.354  23.705 -48.465  1.00121.14           C
ATOM    627  CG  ASP C  83      50.090  24.467 -49.554  1.00121.14           C
ATOM    628  OD1 ASP C  83      49.468  24.767 -50.604  1.00121.14           O
ATOM    629  OD2 ASP C  83      51.298  24.760 -49.345  1.00121.14           O
ATOM    630  C   ASP C  83      47.292  23.070 -49.804  1.00121.14           C
ATOM    631  O   ASP C  83      46.227  23.326 -49.244  1.00121.14           O
ATOM    632  N   PHE C  84      47.446  23.188 -51.135  1.00123.29           N
ATOM    633  CA  PHE C  84      46.396  23.651 -51.994  1.00123.29           C
ATOM    634  CB  PHE C  84      46.843  23.723 -53.465  1.00123.29           C
ATOM    635  CG  PHE C  84      45.772  24.392 -54.254  1.00123.29           C
ATOM    636  CD1 PHE C  84      44.711  23.677 -54.758  1.00123.29           C
ATOM    637  CD2 PHE C  84      45.835  25.746 -54.491  1.00123.29           C
ATOM    638  CE1 PHE C  84      43.729  24.305 -55.488  1.00123.29           C
ATOM    639  CE2 PHE C  84      44.856  26.379 -55.220  1.00123.29           C
ATOM    640  CZ  PHE C  84      43.798  25.659 -55.717  1.00123.29           C
ATOM    641  C   PHE C  84      45.291  22.650 -51.887  1.00123.29           C
ATOM    642  O   PHE C  84      44.114  23.006 -51.907  1.00123.29           O
ATOM    643  N   LEU C  85      45.652  21.355 -51.809  1.00158.27           N
ATOM    644  CA  LEU C  85      44.672  20.316 -51.667  1.00158.27           C
ATOM    645  CB  LEU C  85      45.259  18.892 -51.687  1.00158.27           C
ATOM    646  CG  LEU C  85      45.510  18.315 -53.093  1.00158.27           C
ATOM    647  CD1 LEU C  85      44.184  17.981 -53.791  1.00158.27           C
ATOM    648  CD2 LEU C  85      46.385  19.235 -53.949  1.00158.27           C
ATOM    649  C   LEU C  85      43.944  20.456 -50.368  1.00158.27           C
ATOM    650  O   LEU C  85      42.716  20.395 -50.328  1.00158.27           O
ATOM    651  N   SER C  86      44.675  20.682 -49.265  1.00 93.11           N
ATOM    652  CA  SER C  86      44.031  20.705 -47.985  1.00 93.11           C
ATOM    653  CB  SER C  86      45.007  20.985 -46.831  1.00 93.11           C
ATOM    654  OG  SER C  86      45.952  19.931 -46.729  1.00 93.11           O
ATOM    655  C   SER C  86      42.991  21.785 -47.954  1.00 93.11           C
ATOM    656  O   SER C  86      41.866  21.551 -47.515  1.00 93.11           O
ATOM    657  N   THR C  87      43.354  23.003 -48.402  1.00110.80           N
ATOM    658  CA  THR C  87      42.481  24.146 -48.351  1.00110.80           C
ATOM    659  CB  THR C  87      43.181  25.391 -48.798  1.00110.80           C
ATOM    660  OG1 THR C  87      44.356  25.592 -48.032  1.00110.80           O
ATOM    661  CG2 THR C  87      42.226  26.579 -48.614  1.00110.80           C
ATOM    662  C   THR C  87      41.309  23.996 -49.271  1.00110.80           C
ATOM    663  O   THR C  87      40.155  24.109 -48.863  1.00110.80           O
ATOM    664  N   TYR C  88      41.600  23.695 -50.545  1.00 78.72           N
ATOM    665  CA  TYR C  88      40.652  23.586 -51.615  1.00 78.72           C
ATOM    666  CB  TYR C  88      41.391  23.228 -52.918  1.00 78.72           C
ATOM    667  CG  TYR C  88      40.467  22.789 -54.001  1.00 78.72           C
ATOM    668  CD1 TYR C  88      39.799  23.693 -54.795  1.00 78.72           C
ATOM    669  CD2 TYR C  88      40.301  21.443 -54.232  1.00 78.72           C
ATOM    670  CE1 TYR C  88      38.966  23.250 -55.797  1.00 78.72           C
ATOM    671  CE2 TYR C  88      39.471  20.995 -55.230  1.00 78.72           C
ATOM    672  CZ  TYR C  88      38.802  21.901 -56.016  1.00 78.72           C
ATOM    673  OH  TYR C  88      37.951  21.444 -57.043  1.00 78.72           O
ATOM    674  C   TYR C  88      39.707  22.493 -51.275  1.00 78.72           C
ATOM    675  O   TYR C  88      38.512  22.575 -51.557  1.00 78.72           O
ATOM    676  N   GLN C  89      40.235  21.416 -50.677  1.00 53.47           N
ATOM    677  CA  GLN C  89      39.386  20.328 -50.316  1.00 53.47           C
ATOM    678  CB  GLN C  89      40.151  19.214 -49.592  1.00 53.47           C
ATOM    679  CG  GLN C  89      39.265  18.046 -49.167  1.00 53.47           C
ATOM    680  CD  GLN C  89      40.069  17.209 -48.187  1.00 53.47           C
ATOM    681  OE1 GLN C  89      39.580  16.851 -47.117  1.00 53.47           O
ATOM    682  NE2 GLN C  89      41.339  16.894 -48.554  1.00 53.47           N
ATOM    683  C   GLN C  89      38.378  20.839 -49.335  1.00 53.47           C
ATOM    684  O   GLN C  89      37.181  20.598 -49.482  1.00 53.47           O
ATOM    685  N   THR C  90      38.845  21.581 -48.312  1.00 30.06           N
ATOM    686  CA  THR C  90      37.964  22.072 -47.292  1.00 30.06           C
ATOM    687  CB  THR C  90      38.696  22.753 -46.172  1.00 30.06           C
ATOM    688  OG1 THR C  90      39.622  21.857 -45.576  1.00 30.06           O
ATOM    689  CG2 THR C  90      37.667  23.219 -45.128  1.00 30.06           C
ATOM    690  C   THR C  90      37.018  23.073 -47.880  1.00 30.06           C
ATOM    691  O   THR C  90      35.815  23.026 -47.628  1.00 30.06           O
ATOM    692  N   LYS C  91      37.546  24.003 -48.699  1.00 91.04           N
ATOM    693  CA  LYS C  91      36.740  25.048 -49.254  1.00 91.04           C
ATOM    694  CB  LYS C  91      37.581  26.176 -49.883  1.00 91.04           C
ATOM    695  CG  LYS C  91      36.780  27.428 -50.254  1.00 91.04           C
ATOM    696  CD  LYS C  91      35.758  27.213 -51.371  1.00 91.04           C
ATOM    697  CE  LYS C  91      36.370  27.285 -52.770  1.00 91.04           C
ATOM    698  NZ  LYS C  91      35.323  27.080 -53.795  1.00 91.04           N
ATOM    699  C   LYS C  91      35.840  24.452 -50.329  1.00 91.04           C
ATOM    700  O   LYS C  91      34.593  24.497 -50.150  1.00 91.04           O
ATOM    701  OXT LYS C  91      36.386  23.946 -51.344  1.00 91.04           O
TER     702      LYS C  91
ATOM    703  N   ALA D  92      53.648  -2.565 -52.412  1.00 23.38           N
ATOM    704  CA  ALA D  92      54.569  -1.405 -52.432  1.00 23.38           C
ATOM    705  CB  ALA D  92      56.001  -1.842 -52.075  1.00 23.38           C
ATOM    706  C   ALA D  92      54.587  -0.771 -53.784  1.00 23.38           C
ATOM    707  O   ALA D  92      53.962  -1.259 -54.724  1.00 23.38           O
ATOM    708  N   CYS D  93      55.278   0.379 -53.892  1.00 60.42           N
ATOM    709  CA  CYS D  93      55.393   1.086 -55.134  1.00 60.42           C
ATOM    710  CB  CYS D  93      55.898   2.540 -55.004  1.00 60.42           C
ATOM    711  SG  CYS D  93      57.659   2.726 -54.605  1.00 60.42           S
ATOM    712  C   CYS D  93      56.312   0.331 -56.040  1.00 60.42           C
ATOM    713  O   CYS D  93      56.276   0.494 -57.259  1.00 60.42           O
ATOM    714  N   LYS D  94      57.162  -0.530 -55.452  1.00125.43           N
ATOM    715  CA  LYS D  94      58.178  -1.246 -56.168  1.00125.43           C
ATOM    716  CB  LYS D  94      58.970  -2.215 -55.275  1.00125.43           C
ATOM    717  CG  LYS D  94      60.280  -2.677 -55.912  1.00125.43           C
ATOM    718  CD  LYS D  94      61.363  -1.596 -55.911  1.00125.43           C
ATOM    719  CE  LYS D  94      60.938  -0.283 -56.572  1.00125.43           C
ATOM    720  NZ  LYS D  94      61.946   0.767 -56.297  1.00125.43           N
ATOM    721  C   LYS D  94      57.555  -2.061 -57.260  1.00125.43           C
ATOM    722  O   LYS D  94      58.174  -2.266 -58.305  1.00125.43           O
ATOM    723  N   ASP D  95      56.313  -2.541 -57.058  1.00 70.24           N
ATOM    724  CA  ASP D  95      55.685  -3.387 -58.035  1.00 70.24           C
ATOM    725  CB  ASP D  95      54.224  -3.748 -57.707  1.00 70.24           C
ATOM    726  CG  ASP D  95      53.766  -4.796 -58.711  1.00 70.24           C
ATOM    727  OD1 ASP D  95      54.625  -5.611 -59.142  1.00 70.24           O
ATOM    728  OD2 ASP D  95      52.554  -4.801 -59.058  1.00 70.24           O
ATOM    729  C   ASP D  95      55.681  -2.686 -59.356  1.00 70.24           C
ATOM    730  O   ASP D  95      55.776  -1.462 -59.437  1.00 70.24           O
ATOM    731  N   SER D  96      55.577  -3.486 -60.435  1.00 60.48           N
ATOM    732  CA  SER D  96      55.653  -2.997 -61.777  1.00 60.48           C
ATOM    733  CB  SER D  96      55.383  -4.075 -62.838  1.00 60.48           C
ATOM    734  OG  SER D  96      56.382  -5.080 -62.758  1.00 60.48           O
ATOM    735  C   SER D  96      54.662  -1.909 -61.947  1.00 60.48           C
ATOM    736  O   SER D  96      53.659  -1.829 -61.241  1.00 60.48           O
ATOM    737  N   ASP D  97      54.945  -1.025 -62.916  1.00214.33           N
ATOM    738  CA  ASP D  97      54.176   0.167 -63.014  1.00214.33           C
ATOM    739  CB  ASP D  97      54.708   1.172 -64.035  1.00214.33           C
ATOM    740  CG  ASP D  97      54.209   2.537 -63.586  1.00214.33           C
ATOM    741  OD1 ASP D  97      53.034   2.638 -63.140  1.00214.33           O
ATOM    742  OD2 ASP D  97      55.015   3.501 -63.667  1.00214.33           O
ATOM    743  C   ASP D  97      52.737  -0.085 -63.301  1.00214.33           C
ATOM    744  O   ASP D  97      51.889   0.442 -62.583  1.00214.33           O
ATOM    745  N   TRP D  98      52.352  -0.901 -64.304  1.00211.32           N
ATOM    746  CA  TRP D  98      53.045  -1.683 -65.292  1.00211.32           C
ATOM    747  CB  TRP D  98      52.035  -2.615 -65.990  1.00211.32           C
ATOM    748  CG  TRP D  98      52.490  -3.367 -67.215  1.00211.32           C
ATOM    749  CD2 TRP D  98      51.866  -3.204 -68.497  1.00211.32           C
ATOM    750  CD1 TRP D  98      53.438  -4.337 -67.365  1.00211.32           C
ATOM    751  NE1 TRP D  98      53.449  -4.782 -68.667  1.00211.32           N
ATOM    752  CE2 TRP D  98      52.482  -4.095 -69.372  1.00211.32           C
ATOM    753  CE3 TRP D  98      50.852  -2.384 -68.906  1.00211.32           C
ATOM    754  CZ2 TRP D  98      52.090  -4.182 -70.678  1.00211.32           C
ATOM    755  CZ3 TRP D  98      50.467  -2.464 -70.225  1.00211.32           C
ATOM    756  CH2 TRP D  98      51.075  -3.347 -71.093  1.00211.32           C
ATOM    757  C   TRP D  98      53.773  -0.869 -66.336  1.00211.32           C
ATOM    758  O   TRP D  98      54.853  -1.281 -66.756  1.00211.32           O
ATOM    759  N   PRO D  99      53.276   0.255 -66.790  1.00167.30           N
ATOM    760  CA  PRO D  99      53.924   0.929 -67.894  1.00167.30           C
ATOM    761  CD  PRO D  99      51.839   0.488 -66.798  1.00167.30           C
ATOM    762  CB  PRO D  99      52.938   1.999 -68.358  1.00167.30           C
ATOM    763  CG  PRO D  99      51.567   1.393 -68.012  1.00167.30           C
ATOM    764  C   PRO D  99      55.316   1.443 -67.672  1.00167.30           C
ATOM    765  O   PRO D  99      55.707   1.680 -66.532  1.00167.30           O
ATOM    766  N   PHE D 100      56.081   1.612 -68.775  1.00223.43           N
ATOM    767  CA  PHE D 100      57.449   2.044 -68.713  1.00223.43           C
ATOM    768  CB  PHE D 100      58.433   1.156 -69.499  1.00223.43           C
ATOM    769  CG  PHE D 100      58.589  -0.129 -68.760  1.00223.43           C
ATOM    770  CD1 PHE D 100      59.450  -0.214 -67.690  1.00223.43           C
ATOM    771  CD2 PHE D 100      57.887  -1.249 -69.139  1.00223.43           C
ATOM    772  CE1 PHE D 100      59.605  -1.393 -67.000  1.00223.43           C
ATOM    773  CE2 PHE D 100      58.038  -2.431 -68.453  1.00223.43           C
ATOM    774  CZ  PHE D 100      58.896  -2.506 -67.382  1.00223.43           C
ATOM    775  C   PHE D 100      57.572   3.430 -69.267  1.00223.43           C
ATOM    776  O   PHE D 100      56.607   4.019 -69.750  1.00223.43           O
ATOM    777  N   CYS D 101      58.802   3.980 -69.180  1.00 96.09           N
ATOM    778  CA  CYS D 101      59.121   5.327 -69.562  1.00 96.09           C
ATOM    779  CB  CYS D 101      60.499   5.812 -69.086  1.00 96.09           C
ATOM    780  SG  CYS D 101      60.365   6.505 -67.427  1.00 96.09           S
ATOM    781  C   CYS D 101      59.095   5.549 -71.031  1.00 96.09           C
ATOM    782  O   CYS D 101      59.114   4.624 -71.842  1.00 96.09           O
ATOM    783  N   SER D 102      59.012   6.851 -71.374  1.00171.53           N
ATOM    784  CA  SER D 102      59.050   7.349 -72.713  1.00171.53           C
ATOM    785  CB  SER D 102      57.705   7.921 -73.195  1.00171.53           C
ATOM    786  OG  SER D 102      56.731   6.889 -73.246  1.00171.53           O
ATOM    787  C   SER D 102      60.032   8.478 -72.683  1.00171.53           C
ATOM    788  O   SER D 102      60.302   9.052 -71.630  1.00171.53           O
ATOM    789  N   ASP D 103      60.623   8.807 -73.843  1.00 46.44           N
ATOM    790  CA  ASP D 103      61.593   9.861 -73.909  1.00 46.44           C
ATOM    791  CB  ASP D 103      62.255   9.981 -75.295  1.00 46.44           C
ATOM    792  CG  ASP D 103      61.184  10.322 -76.324  1.00 46.44           C
ATOM    793  OD1 ASP D 103      60.039   9.816 -76.186  1.00 46.44           O
ATOM    794  OD2 ASP D 103      61.502  11.086 -77.274  1.00 46.44           O
ATOM    795  C   ASP D 103      60.924  11.160 -73.592  1.00 46.44           C
ATOM    796  O   ASP D 103      61.503  12.025 -72.938  1.00 46.44           O
ATOM    797  N   GLU D 104      59.672  11.315 -74.055  1.00 85.24           N
ATOM    798  CA  GLU D 104      58.892  12.506 -73.877  1.00 85.24           C
ATOM    799  CB  GLU D 104      57.549  12.426 -74.625  1.00 85.24           C
ATOM    800  CG  GLU D 104      56.723  13.711 -74.582  1.00 85.24           C
ATOM    801  CD  GLU D 104      55.501  13.503 -75.468  1.00 85.24           C
ATOM    802  OE1 GLU D 104      54.802  12.470 -75.284  1.00 85.24           O
ATOM    803  OE2 GLU D 104      55.257  14.371 -76.347  1.00 85.24           O
ATOM    804  C   GLU D 104      58.608  12.689 -72.423  1.00 85.24           C
ATOM    805  O   GLU D 104      58.511  13.812 -71.930  1.00 85.24           O
ATOM    806  N   ASP D 105      58.490  11.575 -71.689  1.00 50.26           N
ATOM    807  CA  ASP D 105      58.121  11.633 -70.309  1.00 50.26           C
ATOM    808  CB  ASP D 105      58.059  10.245 -69.646  1.00 50.26           C
ATOM    809  CG  ASP D 105      56.803   9.538 -70.144  1.00 50.26           C
ATOM    810  OD1 ASP D 105      55.831  10.249 -70.513  1.00 50.26           O
ATOM    811  OD2 ASP D 105      56.797   8.278 -70.160  1.00 50.26           O
ATOM    812  C   ASP D 105      59.105  12.468 -69.554  1.00 50.26           C
ATOM    813  O   ASP D 105      58.734  13.133 -68.588  1.00 50.26           O
ATOM    814  N   TRP D 106      60.388  12.470 -69.957  1.00105.89           N
ATOM    815  CA  TRP D 106      61.315  13.233 -69.176  1.00105.89           C
ATOM    816  CB  TRP D 106      62.786  13.057 -69.590  1.00105.89           C
ATOM    817  CG  TRP D 106      63.750  13.449 -68.496  1.00105.89           C
ATOM    818  CD2 TRP D 106      64.516  14.663 -68.433  1.00105.89           C
ATOM    819  CD1 TRP D 106      64.084  12.722 -67.390  1.00105.89           C
ATOM    820  NE1 TRP D 106      65.012  13.402 -66.643  1.00105.89           N
ATOM    821  CE2 TRP D 106      65.288  14.598 -67.270  1.00105.89           C
ATOM    822  CE3 TRP D 106      64.575  15.740 -69.270  1.00105.89           C
ATOM    823  CZ2 TRP D 106      66.134  15.613 -66.925  1.00105.89           C
ATOM    824  CZ3 TRP D 106      65.430  16.761 -68.916  1.00105.89           C
ATOM    825  CH2 TRP D 106      66.193  16.699 -67.768  1.00105.89           C
ATOM    826  C   TRP D 106      60.916  14.669 -69.309  1.00105.89           C
ATOM    827  O   TRP D 106      60.388  15.091 -70.337  1.00105.89           O
ATOM    828  N   ASN D 107      61.197  15.442 -68.245  1.00 96.86           N
ATOM    829  CA  ASN D 107      60.825  16.809 -68.028  1.00 96.86           C
ATOM    830  CB  ASN D 107      60.754  17.616 -69.335  1.00 96.86           C
ATOM    831  CG  ASN D 107      62.156  17.717 -69.911  1.00 96.86           C
ATOM    832  OD1 ASN D 107      63.085  18.147 -69.230  1.00 96.86           O
ATOM    833  ND2 ASN D 107      62.319  17.298 -71.195  1.00 96.86           N
ATOM    834  C   ASN D 107      59.452  16.820 -67.415  1.00 96.86           C
ATOM    835  O   ASN D 107      59.166  17.662 -66.564  1.00 96.86           O
ATOM    836  N   TYR D 108      58.566  15.890 -67.834  1.00151.20           N
ATOM    837  CA  TYR D 108      57.253  15.745 -67.263  1.00151.20           C
ATOM    838  CB  TYR D 108      56.242  15.124 -68.240  1.00151.20           C
ATOM    839  CG  TYR D 108      56.160  16.068 -69.389  1.00151.20           C
ATOM    840  CD1 TYR D 108      55.411  17.217 -69.292  1.00151.20           C
ATOM    841  CD2 TYR D 108      56.856  15.824 -70.552  1.00151.20           C
ATOM    842  CE1 TYR D 108      55.340  18.099 -70.343  1.00151.20           C
ATOM    843  CE2 TYR D 108      56.789  16.702 -71.609  1.00151.20           C
ATOM    844  CZ  TYR D 108      56.026  17.841 -71.505  1.00151.20           C
ATOM    845  OH  TYR D 108      55.953  18.747 -72.585  1.00151.20           O
ATOM    846  C   TYR D 108      57.267  14.911 -66.016  1.00151.20           C
ATOM    847  O   TYR D 108      56.582  15.226 -65.044  1.00151.20           O
ATOM    848  N   LYS D 109      58.024  13.790 -66.038  1.00123.67           N
ATOM    849  CA  LYS D 109      58.060  12.887 -64.919  1.00123.67           C
ATOM    850  CB  LYS D 109      57.693  11.439 -65.295  1.00123.67           C
ATOM    851  CG  LYS D 109      56.326  11.293 -65.970  1.00123.67           C
ATOM    852  CD  LYS D 109      55.144  11.776 -65.128  1.00123.67           C
ATOM    853  CE  LYS D 109      53.793  11.619 -65.829  1.00123.67           C
ATOM    854  NZ  LYS D 109      52.705  12.106 -64.953  1.00123.67           N
ATOM    855  C   LYS D 109      59.478  12.844 -64.441  1.00123.67           C
ATOM    856  O   LYS D 109      60.364  12.407 -65.174  1.00123.67           O
ATOM    857  N   CYS D 110      59.734  13.263 -63.183  1.00 95.18           N
ATOM    858  CA  CYS D 110      61.104  13.294 -62.746  1.00 95.18           C
ATOM    859  CB  CYS D 110      61.660  14.735 -62.643  1.00 95.18           C
ATOM    860  SG  CYS D 110      61.423  15.542 -64.269  1.00 95.18           S
ATOM    861  C   CYS D 110      61.267  12.473 -61.485  1.00 95.18           C
ATOM    862  O   CYS D 110      60.300  11.910 -60.977  1.00 95.18           O
ATOM    863  N   PRO D 111      62.491  12.329 -61.021  1.00105.72           N
ATOM    864  CA  PRO D 111      62.824  11.491 -59.877  1.00105.72           C
ATOM    865  CD  PRO D 111      63.624  12.487 -61.919  1.00105.72           C
ATOM    866  CB  PRO D 111      64.276  11.053 -60.093  1.00105.72           C
ATOM    867  CG  PRO D 111      64.848  12.075 -61.089  1.00105.72           C
ATOM    868  C   PRO D 111      62.622  12.074 -58.500  1.00105.72           C
ATOM    869  O   PRO D 111      62.467  13.287 -58.366  1.00105.72           O
ATOM    870  N   SER D 112      62.649  11.214 -57.451  1.00 62.75           N
ATOM    871  CA  SER D 112      62.437  11.651 -56.090  1.00 62.75           C
ATOM    872  CB  SER D 112      62.158  10.520 -55.086  1.00 62.75           C
ATOM    873  OG  SER D 112      63.366   9.847 -54.761  1.00 62.75           O
ATOM    874  C   SER D 112      63.645  12.377 -55.575  1.00 62.75           C
ATOM    875  O   SER D 112      64.784  12.073 -55.928  1.00 62.75           O
ATOM    876  N   GLY D 113      63.395  13.359 -54.685  1.00 36.97           N
ATOM    877  CA  GLY D 113      64.397  14.196 -54.093  1.00 36.97           C
ATOM    878  C   GLY D 113      65.318  13.392 -53.236  1.00 36.97           C
ATOM    879  O   GLY D 113      66.500  13.705 -53.134  1.00 36.97           O
ATOM    880  N   CYS D 114      64.786  12.385 -52.525  1.00 91.57           N
ATOM    881  CA  CYS D 114      65.591  11.566 -51.666  1.00 91.57           C
ATOM    882  CB  CYS D 114      64.702  10.650 -50.819  1.00 91.57           C
ATOM    883  SG  CYS D 114      63.203  10.209 -51.740  1.00 91.57           S
ATOM    884  C   CYS D 114      66.583  10.761 -52.452  1.00 91.57           C
ATOM    885  O   CYS D 114      67.776  10.777 -52.152  1.00 91.57           O
ATOM    886  N   ARG D 115      66.124  10.049 -53.498  1.00188.54           N
ATOM    887  CA  ARG D 115      67.022   9.236 -54.270  1.00188.54           C
ATOM    888  CB  ARG D 115      66.342   8.258 -55.246  1.00188.54           C
ATOM    889  CG  ARG D 115      65.469   8.900 -56.319  1.00188.54           C
ATOM    890  CD  ARG D 115      65.023   7.904 -57.389  1.00188.54           C
ATOM    891  NE  ARG D 115      64.539   6.682 -56.689  1.00188.54           N
ATOM    892  CZ  ARG D 115      63.245   6.604 -56.262  1.00188.54           C
ATOM    893  NH1 ARG D 115      62.391   7.647 -56.475  1.00188.54           N
ATOM    894  NH2 ARG D 115      62.802   5.484 -55.620  1.00188.54           N
ATOM    895  C   ARG D 115      67.945  10.122 -55.040  1.00188.54           C
ATOM    896  O   ARG D 115      69.057   9.721 -55.377  1.00188.54           O
ATOM    897  N   MET D 116      67.463  11.313 -55.438  1.00161.97           N
ATOM    898  CA  MET D 116      68.298  12.254 -56.120  1.00161.97           C
ATOM    899  CB  MET D 116      67.500  13.427 -56.707  1.00161.97           C
ATOM    900  CG  MET D 116      68.341  14.313 -57.621  1.00161.97           C
ATOM    901  SD  MET D 116      68.862  13.524 -59.172  1.00161.97           S
ATOM    902  CE  MET D 116      69.758  14.995 -59.744  1.00161.97           C
ATOM    903  C   MET D 116      69.320  12.791 -55.161  1.00161.97           C
ATOM    904  O   MET D 116      70.481  12.980 -55.516  1.00161.97           O
ATOM    905  N   LYS D 117      68.907  13.063 -53.908  1.00 48.50           N
ATOM    906  CA  LYS D 117      69.805  13.575 -52.913  1.00 48.50           C
ATOM    907  CB  LYS D 117      69.137  13.914 -51.573  1.00 48.50           C
ATOM    908  CG  LYS D 117      70.146  14.458 -50.559  1.00 48.50           C
ATOM    909  CD  LYS D 117      69.519  15.166 -49.361  1.00 48.50           C
ATOM    910  CE  LYS D 117      70.554  15.694 -48.367  1.00 48.50           C
ATOM    911  NZ  LYS D 117      69.878  16.462 -47.301  1.00 48.50           N
ATOM    912  C   LYS D 117      70.853  12.541 -52.640  1.00 48.50           C
ATOM    913  O   LYS D 117      72.021  12.862 -52.432  1.00 48.50           O
ATOM    914  N   GLY D 118      70.459  11.258 -52.635  1.00 35.73           N
ATOM    915  CA  GLY D 118      71.373  10.190 -52.337  1.00 35.73           C
ATOM    916  C   GLY D 118      72.469  10.134 -53.356  1.00 35.73           C
ATOM    917  O   GLY D 118      73.600   9.790 -53.024  1.00 35.73           O
ATOM    918  N   LEU D 119      72.136  10.373 -54.638  1.00 81.03           N
ATOM    919  CA  LEU D 119      73.078  10.370 -55.726  1.00 81.03           C
ATOM    920  CB  LEU D 119      72.383  10.284 -57.092  1.00 81.03           C
ATOM    921  CG  LEU D 119      71.623   8.956 -57.274  1.00 81.03           C
ATOM    922  CD1 LEU D 119      70.940   8.886 -58.650  1.00 81.03           C
ATOM    923  CD2 LEU D 119      72.534   7.749 -56.986  1.00 81.03           C
ATOM    924  C   LEU D 119      73.944  11.596 -55.693  1.00 81.03           C
ATOM    925  O   LEU D 119      75.081  11.564 -56.162  1.00 81.03           O
ATOM    926  N   ILE D 120      73.401  12.740 -55.223  1.00167.25           N
ATOM    927  CA  ILE D 120      74.197  13.934 -55.150  1.00167.25           C
ATOM    928  CB  ILE D 120      73.428  15.217 -54.918  1.00167.25           C
ATOM    929  CG1 ILE D 120      72.672  15.258 -53.583  1.00167.25           C
ATOM    930  CG2 ILE D 120      72.525  15.418 -56.141  1.00167.25           C
ATOM    931  CD1 ILE D 120      73.569  15.463 -52.362  1.00167.25           C
ATOM    932  C   ILE D 120      75.264  13.758 -54.112  1.00167.25           C
ATOM    933  O   ILE D 120      76.365  14.287 -54.260  1.00167.25           O
ATOM    934  N   ASP D 121      74.936  13.076 -52.996  1.00 54.48           N
ATOM    935  CA  ASP D 121      75.880  12.814 -51.943  1.00 54.48           C
ATOM    936  CB  ASP D 121      75.219  12.277 -50.660  1.00 54.48           C
ATOM    937  CG  ASP D 121      76.249  12.349 -49.536  1.00 54.48           C
ATOM    938  OD1 ASP D 121      77.374  12.855 -49.793  1.00 54.48           O
ATOM    939  OD2 ASP D 121      75.929  11.897 -48.404  1.00 54.48           O
ATOM    940  C   ASP D 121      76.896  11.802 -52.377  1.00 54.48           C
ATOM    941  O   ASP D 121      78.084  11.945 -52.093  1.00 54.48           O
ATOM    942  N   GLU D 122      76.453  10.739 -53.077  1.00 42.42           N
ATOM    943  CA  GLU D 122      77.350   9.692 -53.479  1.00 42.42           C
ATOM    944  CB  GLU D 122      76.631   8.560 -54.235  1.00 42.42           C
ATOM    945  CG  GLU D 122      77.535   7.380 -54.596  1.00 42.42           C
ATOM    946  CD  GLU D 122      76.683   6.353 -55.329  1.00 42.42           C
ATOM    947  OE1 GLU D 122      75.494   6.666 -55.600  1.00 42.42           O
ATOM    948  OE2 GLU D 122      77.209   5.249 -55.634  1.00 42.42           O
ATOM    949  C   GLU D 122      78.355  10.290 -54.406  1.00 42.42           C
ATOM    950  O   GLU D 122      79.552  10.039 -54.280  1.00 42.42           O
ATOM    951  N   VAL D 123      77.887  11.120 -55.359  1.00 97.07           N
ATOM    952  CA  VAL D 123      78.789  11.718 -56.292  1.00 97.07           C
ATOM    953  CB  VAL D 123      78.088  12.487 -57.382  1.00 97.07           C
ATOM    954  CG1 VAL D 123      77.349  13.690 -56.769  1.00 97.07           C
ATOM    955  CG2 VAL D 123      79.120  12.865 -58.460  1.00 97.07           C
ATOM    956  C   VAL D 123      79.714  12.642 -55.557  1.00 97.07           C
ATOM    957  O   VAL D 123      80.920  12.639 -55.797  1.00 97.07           O
ATOM    958  N   ASN D 124      79.172  13.446 -54.622  1.00 48.00           N
ATOM    959  CA  ASN D 124      79.952  14.413 -53.904  1.00 48.00           C
ATOM    960  CB  ASN D 124      79.097  15.296 -52.980  1.00 48.00           C
ATOM    961  CG  ASN D 124      79.965  16.439 -52.476  1.00 48.00           C
ATOM    962  OD1 ASN D 124      80.899  16.873 -53.147  1.00 48.00           O
ATOM    963  ND2 ASN D 124      79.651  16.939 -51.250  1.00 48.00           N
ATOM    964  C   ASN D 124      80.980  13.740 -53.052  1.00 48.00           C
ATOM    965  O   ASN D 124      82.132  14.166 -53.010  1.00 48.00           O
ATOM    966  N   GLN D 125      80.590  12.662 -52.351  1.00101.51           N
ATOM    967  CA  GLN D 125      81.497  11.998 -51.463  1.00101.51           C
ATOM    968  CB  GLN D 125      80.789  11.052 -50.479  1.00101.51           C
ATOM    969  CG  GLN D 125      81.730  10.462 -49.430  1.00101.51           C
ATOM    970  CD  GLN D 125      82.244  11.615 -48.577  1.00101.51           C
ATOM    971  OE1 GLN D 125      81.550  12.610 -48.370  1.00101.51           O
ATOM    972  NE2 GLN D 125      83.502  11.485 -48.077  1.00101.51           N
ATOM    973  C   GLN D 125      82.481  11.177 -52.286  1.00101.51           C
ATOM    974  O   GLN D 125      83.707  11.452 -52.188  1.00101.51           O
ATOM    975  OXT GLN D 125      82.022  10.260 -53.019  1.00101.51           O
TER     976      GLN D 125
ATOM    977  N   LYS E 126      71.778  -0.773 -55.133  1.00 99.20           N
ATOM    978  CA  LYS E 126      70.440  -0.202 -54.856  1.00 99.20           C
ATOM    979  CB  LYS E 126      70.056  -0.492 -53.385  1.00 99.20           C
ATOM    980  CG  LYS E 126      68.557  -0.469 -53.037  1.00 99.20           C
ATOM    981  CD  LYS E 126      67.880   0.899 -53.089  1.00 99.20           C
ATOM    982  CE  LYS E 126      66.390   0.881 -52.744  1.00 99.20           C
ATOM    983  NZ  LYS E 126      65.840   2.253 -52.822  1.00 99.20           N
ATOM    984  C   LYS E 126      70.532   1.271 -55.100  1.00 99.20           C
ATOM    985  O   LYS E 126      71.634   1.807 -55.213  1.00 99.20           O
ATOM    986  N   ALA E 127      69.379   1.961 -55.223  1.00 60.21           N
ATOM    987  CA  ALA E 127      69.405   3.374 -55.463  1.00 60.21           C
ATOM    988  CB  ALA E 127      68.236   3.877 -56.326  1.00 60.21           C
ATOM    989  C   ALA E 127      69.263   4.061 -54.141  1.00 60.21           C
ATOM    990  O   ALA E 127      68.191   4.087 -53.539  1.00 60.21           O
ATOM    991  N   PRO E 128      70.334   4.644 -53.692  1.00 99.41           N
ATOM    992  CA  PRO E 128      70.382   5.269 -52.403  1.00 99.41           C
ATOM    993  CD  PRO E 128      71.404   5.095 -54.566  1.00 99.41           C
ATOM    994  CB  PRO E 128      71.803   5.808 -52.278  1.00 99.41           C
ATOM    995  CG  PRO E 128      72.168   6.145 -53.738  1.00 99.41           C
ATOM    996  C   PRO E 128      69.388   6.376 -52.228  1.00 99.41           C
ATOM    997  O   PRO E 128      69.516   7.402 -52.897  1.00 99.41           O
ATOM    998  N   ASP E 129      68.432   6.225 -51.291  1.00 74.26           N
ATOM    999  CA  ASP E 129      67.561   7.326 -51.004  1.00 74.26           C
ATOM   1000  CB  ASP E 129      66.115   6.934 -50.642  1.00 74.26           C
ATOM   1001  CG  ASP E 129      65.392   6.530 -51.925  1.00 74.26           C
ATOM   1002  OD1 ASP E 129      66.016   6.621 -53.016  1.00 74.26           O
ATOM   1003  OD2 ASP E 129      64.199   6.136 -51.832  1.00 74.26           O
ATOM   1004  C   ASP E 129      68.190   8.005 -49.831  1.00 74.26           C
ATOM   1005  O   ASP E 129      68.624   7.344 -48.889  1.00 74.26           O
ATOM   1006  N   ALA E 130      68.299   9.348 -49.873  1.00 42.03           N
ATOM   1007  CA  ALA E 130      68.944  10.030 -48.789  1.00 42.03           C
ATOM   1008  CB  ALA E 130      70.365  10.514 -49.125  1.00 42.03           C
ATOM   1009  C   ALA E 130      68.147  11.245 -48.432  1.00 42.03           C
ATOM   1010  O   ALA E 130      67.518  11.862 -49.291  1.00 42.03           O
ATOM   1011  N   GLY E 131      68.179  11.623 -47.134  1.00 43.71           N
ATOM   1012  CA  GLY E 131      67.525  12.818 -46.675  1.00 43.71           C
ATOM   1013  C   GLY E 131      66.029  12.691 -46.719  1.00 43.71           C
ATOM   1014  O   GLY E 131      65.393  13.206 -47.637  1.00 43.71           O
ATOM   1015  N   GLY E 132      65.423  11.972 -45.745  1.00 31.60           N
ATOM   1016  CA  GLY E 132      63.986  11.892 -45.715  1.00 31.60           C
ATOM   1017  C   GLY E 132      63.536  11.419 -44.364  1.00 31.60           C
ATOM   1018  O   GLY E 132      64.317  10.869 -43.589  1.00 31.60           O
ATOM   1019  N   CYS E 133      62.237  11.633 -44.053  1.00 45.99           N
ATOM   1020  CA  CYS E 133      61.668  11.221 -42.798  1.00 45.99           C
ATOM   1021  CB  CYS E 133      61.473  12.392 -41.819  1.00 45.99           C
ATOM   1022  SG  CYS E 133      60.423  13.697 -42.521  1.00 45.99           S
ATOM   1023  C   CYS E 133      60.320  10.620 -43.079  1.00 45.99           C
ATOM   1024  O   CYS E 133      59.729  10.857 -44.131  1.00 45.99           O
ATOM   1025  N   LEU E 134      59.804   9.808 -42.134  1.00 66.58           N
ATOM   1026  CA  LEU E 134      58.531   9.163 -42.280  1.00 66.58           C
ATOM   1027  CB  LEU E 134      58.444   7.791 -41.590  1.00 66.58           C
ATOM   1028  CG  LEU E 134      57.077   7.110 -41.790  1.00 66.58           C
ATOM   1029  CD1 LEU E 134      56.906   6.618 -43.236  1.00 66.58           C
ATOM   1030  CD2 LEU E 134      56.820   6.027 -40.736  1.00 66.58           C
ATOM   1031  C   LEU E 134      57.497  10.026 -41.630  1.00 66.58           C
ATOM   1032  O   LEU E 134      57.386  10.083 -40.405  1.00 66.58           O
ATOM   1033  N   HIS E 135      56.694  10.713 -42.461  1.00 68.63           N
ATOM   1034  CA  HIS E 135      55.648  11.565 -41.978  1.00 68.63           C
ATOM   1035  ND1 HIS E 135      54.494  14.527 -41.738  1.00 68.63           N
ATOM   1036  CG  HIS E 135      54.160  13.564 -42.663  1.00 68.63           C
ATOM   1037  CB  HIS E 135      55.077  12.458 -43.101  1.00 68.63           C
ATOM   1038  NE2 HIS E 135      52.447  15.021 -42.454  1.00 68.63           N
ATOM   1039  CD2 HIS E 135      52.905  13.881 -43.089  1.00 68.63           C
ATOM   1040  CE1 HIS E 135      53.436  15.373 -41.652  1.00 68.63           C
ATOM   1041  C   HIS E 135      54.573  10.674 -41.432  1.00 68.63           C
ATOM   1042  O   HIS E 135      54.302   9.598 -41.962  1.00 68.63           O
ATOM   1043  N   ALA E 136      53.941  11.118 -40.331  1.00 47.21           N
ATOM   1044  CA  ALA E 136      52.930  10.381 -39.625  1.00 47.21           C
ATOM   1045  CB  ALA E 136      52.458  11.100 -38.349  1.00 47.21           C
ATOM   1046  C   ALA E 136      51.727  10.166 -40.495  1.00 47.21           C
ATOM   1047  O   ALA E 136      51.050   9.146 -40.370  1.00 47.21           O
ATOM   1048  N   ASP E 137      51.424  11.139 -41.379  1.00 77.81           N
ATOM   1049  CA  ASP E 137      50.237  11.152 -42.200  1.00 77.81           C
ATOM   1050  CB  ASP E 137      50.216  12.363 -43.156  1.00 77.81           C
ATOM   1051  CG  ASP E 137      48.825  12.546 -43.743  1.00 77.81           C
ATOM   1052  OD1 ASP E 137      48.106  11.527 -43.924  1.00 77.81           O
ATOM   1053  OD2 ASP E 137      48.463  13.721 -44.020  1.00 77.81           O
ATOM   1054  C   ASP E 137      50.125   9.900 -43.029  1.00 77.81           C
ATOM   1055  O   ASP E 137      51.047   9.512 -43.745  1.00 77.81           O
ATOM   1056  N   PRO E 138      48.990   9.247 -42.903  1.00 90.53           N
ATOM   1057  CA  PRO E 138      48.717   8.043 -43.648  1.00 90.53           C
ATOM   1058  CD  PRO E 138      48.271   9.272 -41.639  1.00 90.53           C
ATOM   1059  CB  PRO E 138      47.474   7.428 -43.009  1.00 90.53           C
ATOM   1060  CG  PRO E 138      47.536   7.923 -41.553  1.00 90.53           C
ATOM   1061  C   PRO E 138      48.622   8.162 -45.146  1.00 90.53           C
ATOM   1062  O   PRO E 138      49.269   7.373 -45.834  1.00 90.53           O
ATOM   1063  N   ASP E 139      47.832   9.124 -45.677  1.00 65.47           N
ATOM   1064  CA  ASP E 139      47.678   9.252 -47.103  1.00 65.47           C
ATOM   1065  CB  ASP E 139      46.627  10.294 -47.527  1.00 65.47           C
ATOM   1066  CG  ASP E 139      45.236   9.708 -47.315  1.00 65.47           C
ATOM   1067  OD1 ASP E 139      45.084   8.812 -46.443  1.00 65.47           O
ATOM   1068  OD2 ASP E 139      44.303  10.158 -48.033  1.00 65.47           O
ATOM   1069  C   ASP E 139      48.983   9.683 -47.678  1.00 65.47           C
ATOM   1070  O   ASP E 139      49.426   9.171 -48.706  1.00 65.47           O
ATOM   1071  N   LEU E 140      49.630  10.657 -47.013  1.00113.89           N
ATOM   1072  CA  LEU E 140      50.930  11.083 -47.424  1.00113.89           C
ATOM   1073  CB  LEU E 140      51.402  12.434 -46.861  1.00113.89           C
ATOM   1074  CG  LEU E 140      50.630  13.652 -47.401  1.00113.89           C
ATOM   1075  CD1 LEU E 140      49.223  13.754 -46.797  1.00113.89           C
ATOM   1076  CD2 LEU E 140      51.453  14.939 -47.255  1.00113.89           C
ATOM   1077  C   LEU E 140      51.868  10.031 -46.932  1.00113.89           C
ATOM   1078  O   LEU E 140      51.439   9.059 -46.311  1.00113.89           O
ATOM   1079  N   GLY E 141      53.173  10.165 -47.240  1.00 40.85           N
ATOM   1080  CA  GLY E 141      54.096   9.150 -46.823  1.00 40.85           C
ATOM   1081  C   GLY E 141      55.459   9.751 -46.672  1.00 40.85           C
ATOM   1082  O   GLY E 141      55.620  10.826 -46.096  1.00 40.85           O
ATOM   1083  N   VAL E 142      56.483   9.033 -47.180  1.00 45.99           N
ATOM   1084  CA  VAL E 142      57.855   9.442 -47.059  1.00 45.99           C
ATOM   1085  CB  VAL E 142      58.818   8.427 -47.603  1.00 45.99           C
ATOM   1086  CG1 VAL E 142      60.247   8.988 -47.503  1.00 45.99           C
ATOM   1087  CG2 VAL E 142      58.607   7.104 -46.847  1.00 45.99           C
ATOM   1088  C   VAL E 142      58.049  10.714 -47.829  1.00 45.99           C
ATOM   1089  O   VAL E 142      57.514  10.879 -48.925  1.00 45.99           O
ATOM   1090  N   LEU E 143      58.841  11.652 -47.261  1.00 60.82           N
ATOM   1091  CA  LEU E 143      59.029  12.941 -47.871  1.00 60.82           C
ATOM   1092  CB  LEU E 143      58.739  14.104 -46.908  1.00 60.82           C
ATOM   1093  CG  LEU E 143      57.300  14.084 -46.357  1.00 60.82           C
ATOM   1094  CD1 LEU E 143      57.022  15.286 -45.438  1.00 60.82           C
ATOM   1095  CD2 LEU E 143      56.277  13.950 -47.492  1.00 60.82           C
ATOM   1096  C   LEU E 143      60.451  13.085 -48.316  1.00 60.82           C
ATOM   1097  O   LEU E 143      61.366  12.551 -47.692  1.00 60.82           O
ATOM   1098  N   CYS E 144      60.673  13.821 -49.428  1.00 69.37           N
ATOM   1099  CA  CYS E 144      62.016  13.976 -49.909  1.00 69.37           C
ATOM   1100  CB  CYS E 144      62.287  13.150 -51.191  1.00 69.37           C
ATOM   1101  SG  CYS E 144      61.767  11.414 -50.941  1.00 69.37           S
ATOM   1102  C   CYS E 144      62.276  15.435 -50.130  1.00 69.37           C
ATOM   1103  O   CYS E 144      61.373  16.204 -50.453  1.00 69.37           O
ATOM   1104  N   PRO E 145      63.505  15.835 -49.945  1.00108.28           N
ATOM   1105  CA  PRO E 145      63.880  17.220 -50.053  1.00108.28           C
ATOM   1106  CD  PRO E 145      64.637  14.942 -50.109  1.00108.28           C
ATOM   1107  CB  PRO E 145      65.402  17.240 -49.929  1.00108.28           C
ATOM   1108  CG  PRO E 145      65.815  15.862 -50.475  1.00108.28           C
ATOM   1109  C   PRO E 145      63.411  17.786 -51.353  1.00108.28           C
ATOM   1110  O   PRO E 145      63.482  17.109 -52.378  1.00108.28           O
ATOM   1111  N   THR E 146      62.916  19.034 -51.318  1.00118.69           N
ATOM   1112  CA  THR E 146      62.436  19.690 -52.492  1.00118.69           C
ATOM   1113  CB  THR E 146      61.634  20.916 -52.162  1.00118.69           C
ATOM   1114  OG1 THR E 146      61.208  21.572 -53.344  1.00118.69           O
ATOM   1115  CG2 THR E 146      62.462  21.848 -51.271  1.00118.69           C
ATOM   1116  C   THR E 146      63.616  20.036 -53.340  1.00118.69           C
ATOM   1117  O   THR E 146      64.760  19.801 -52.953  1.00118.69           O
ATOM   1118  N   GLY E 147      63.358  20.573 -54.548  1.00 31.69           N
ATOM   1119  CA  GLY E 147      64.415  20.882 -55.460  1.00 31.69           C
ATOM   1120  C   GLY E 147      65.328  21.874 -54.819  1.00 31.69           C
ATOM   1121  O   GLY E 147      66.546  21.764 -54.932  1.00 31.69           O
ATOM   1122  N   CYS E 148      64.756  22.866 -54.118  1.00 44.81           N
ATOM   1123  CA  CYS E 148      65.528  23.909 -53.507  1.00 44.81           C
ATOM   1124  CB  CYS E 148      64.639  24.960 -52.819  1.00 44.81           C
ATOM   1125  SG  CYS E 148      63.575  25.868 -53.983  1.00 44.81           S
ATOM   1126  C   CYS E 148      66.432  23.319 -52.473  1.00 44.81           C
ATOM   1127  O   CYS E 148      67.566  23.767 -52.311  1.00 44.81           O
ATOM   1128  N   GLN E 149      65.952  22.313 -51.720  1.00 48.77           N
ATOM   1129  CA  GLN E 149      66.770  21.714 -50.703  1.00 48.77           C
ATOM   1130  CB  GLN E 149      66.007  20.677 -49.865  1.00 48.77           C
ATOM   1131  CG  GLN E 149      64.907  21.308 -49.011  1.00 48.77           C
ATOM   1132  CD  GLN E 149      65.592  22.279 -48.062  1.00 48.77           C
ATOM   1133  OE1 GLN E 149      65.197  23.438 -47.946  1.00 48.77           O
ATOM   1134  NE2 GLN E 149      66.655  21.796 -47.365  1.00 48.77           N
ATOM   1135  C   GLN E 149      67.924  21.023 -51.354  1.00 48.77           C
ATOM   1136  O   GLN E 149      69.051  21.088 -50.865  1.00 48.77           O
ATOM   1137  N   LEU E 150      67.664  20.317 -52.469  1.00 62.10           N
ATOM   1138  CA  LEU E 150      68.701  19.629 -53.173  1.00 62.10           C
ATOM   1139  CB  LEU E 150      68.111  18.729 -54.276  1.00 62.10           C
ATOM   1140  CG  LEU E 150      67.253  17.588 -53.681  1.00 62.10           C
ATOM   1141  CD1 LEU E 150      66.569  16.738 -54.761  1.00 62.10           C
ATOM   1142  CD2 LEU E 150      68.078  16.725 -52.714  1.00 62.10           C
ATOM   1143  C   LEU E 150      69.643  20.645 -53.762  1.00 62.10           C
ATOM   1144  O   LEU E 150      70.857  20.528 -53.629  1.00 62.10           O
ATOM   1145  N   GLN E 151      69.094  21.707 -54.380  1.00 65.14           N
ATOM   1146  CA  GLN E 151      69.836  22.743 -55.048  1.00 65.14           C
ATOM   1147  CB  GLN E 151      68.889  23.786 -55.664  1.00 65.14           C
ATOM   1148  CG  GLN E 151      69.587  24.935 -56.389  1.00 65.14           C
ATOM   1149  CD  GLN E 151      68.494  25.857 -56.914  1.00 65.14           C
ATOM   1150  OE1 GLN E 151      67.493  26.095 -56.241  1.00 65.14           O
ATOM   1151  NE2 GLN E 151      68.679  26.384 -58.153  1.00 65.14           N
ATOM   1152  C   GLN E 151      70.726  23.470 -54.086  1.00 65.14           C
ATOM   1153  O   GLN E 151      71.891  23.727 -54.386  1.00 65.14           O
ATOM   1154  N   GLU E 152      70.202  23.828 -52.902  1.00 44.37           N
ATOM   1155  CA  GLU E 152      70.987  24.565 -51.954  1.00 44.37           C
ATOM   1156  CB  GLU E 152      70.195  24.996 -50.709  1.00 44.37           C
ATOM   1157  CG  GLU E 152      70.940  26.012 -49.842  1.00 44.37           C
ATOM   1158  CD  GLU E 152      70.105  26.250 -48.595  1.00 44.37           C
ATOM   1159  OE1 GLU E 152      69.856  25.252 -47.868  1.00 44.37           O
ATOM   1160  OE2 GLU E 152      69.703  27.419 -48.354  1.00 44.37           O
ATOM   1161  C   GLU E 152      72.097  23.684 -51.490  1.00 44.37           C
ATOM   1162  O   GLU E 152      73.218  24.142 -51.284  1.00 44.37           O
ATOM   1163  N   ALA E 153      71.792  22.389 -51.291  1.00 45.58           N
ATOM   1164  CA  ALA E 153      72.753  21.433 -50.829  1.00 45.58           C
ATOM   1165  CB  ALA E 153      72.131  20.053 -50.545  1.00 45.58           C
ATOM   1166  C   ALA E 153      73.821  21.246 -51.869  1.00 45.58           C
ATOM   1167  O   ALA E 153      74.985  21.050 -51.528  1.00 45.58           O
ATOM   1168  N   LEU E 154      73.441  21.229 -53.166  1.00112.84           N
ATOM   1169  CA  LEU E 154      74.370  21.045 -54.253  1.00112.84           C
ATOM   1170  CB  LEU E 154      73.701  20.747 -55.611  1.00112.84           C
ATOM   1171  CG  LEU E 154      73.370  19.260 -55.866  1.00112.84           C
ATOM   1172  CD1 LEU E 154      72.473  18.650 -54.782  1.00112.84           C
ATOM   1173  CD2 LEU E 154      72.789  19.068 -57.275  1.00112.84           C
ATOM   1174  C   LEU E 154      75.296  22.206 -54.451  1.00112.84           C
ATOM   1175  O   LEU E 154      76.489  22.021 -54.685  1.00112.84           O
ATOM   1176  N   LEU E 155      74.774  23.439 -54.369  1.00 63.51           N
ATOM   1177  CA  LEU E 155      75.567  24.610 -54.609  1.00 63.51           C
ATOM   1178  CB  LEU E 155      74.735  25.904 -54.579  1.00 63.51           C
ATOM   1179  CG  LEU E 155      73.683  25.954 -55.706  1.00 63.51           C
ATOM   1180  CD1 LEU E 155      72.909  27.281 -55.703  1.00 63.51           C
ATOM   1181  CD2 LEU E 155      74.313  25.631 -57.072  1.00 63.51           C
ATOM   1182  C   LEU E 155      76.630  24.687 -53.567  1.00 63.51           C
ATOM   1183  O   LEU E 155      77.710  25.215 -53.817  1.00 63.51           O
ATOM   1184  N   GLN E 156      76.322  24.202 -52.353  1.00 83.51           N
ATOM   1185  CA  GLN E 156      77.228  24.238 -51.243  1.00 83.51           C
ATOM   1186  CB  GLN E 156      76.543  23.834 -49.927  1.00 83.51           C
ATOM   1187  CG  GLN E 156      77.417  24.026 -48.686  1.00 83.51           C
ATOM   1188  CD  GLN E 156      76.565  23.688 -47.471  1.00 83.51           C
ATOM   1189  OE1 GLN E 156      75.362  23.456 -47.585  1.00 83.51           O
ATOM   1190  NE2 GLN E 156      77.203  23.667 -46.269  1.00 83.51           N
ATOM   1191  C   GLN E 156      78.412  23.332 -51.464  1.00 83.51           C
ATOM   1192  O   GLN E 156      79.529  23.674 -51.084  1.00 83.51           O
ATOM   1193  N   GLN E 157      78.194  22.142 -52.061  1.00 67.39           N
ATOM   1194  CA  GLN E 157      79.201  21.134 -52.269  1.00 67.39           C
ATOM   1195  CB  GLN E 157      78.587  19.825 -52.808  1.00 67.39           C
ATOM   1196  CG  GLN E 157      77.590  19.167 -51.848  1.00 67.39           C
ATOM   1197  CD  GLN E 157      76.925  17.989 -52.555  1.00 67.39           C
ATOM   1198  OE1 GLN E 157      76.830  17.954 -53.782  1.00 67.39           O
ATOM   1199  NE2 GLN E 157      76.440  16.997 -51.760  1.00 67.39           N
ATOM   1200  C   GLN E 157      80.250  21.560 -53.262  1.00 67.39           C
ATOM   1201  O   GLN E 157      81.421  21.219 -53.103  1.00 67.39           O
ATOM   1202  N   GLU E 158      79.842  22.273 -54.333  1.00 77.41           N
ATOM   1203  CA  GLU E 158      80.678  22.645 -55.446  1.00 77.41           C
ATOM   1204  CB  GLU E 158      79.893  23.359 -56.550  1.00 77.41           C
ATOM   1205  CG  GLU E 158      80.773  23.756 -57.733  1.00 77.41           C
ATOM   1206  CD  GLU E 158      80.109  24.956 -58.381  1.00 77.41           C
ATOM   1207  OE1 GLU E 158      80.352  26.086 -57.879  1.00 77.41           O
ATOM   1208  OE2 GLU E 158      79.348  24.768 -59.366  1.00 77.41           O
ATOM   1209  C   GLU E 158      81.788  23.598 -55.114  1.00 77.41           C
ATOM   1210  O   GLU E 158      82.942  23.356 -55.467  1.00 77.41           O
ATOM   1211  N   ARG E 159      81.481  24.702 -54.414  1.00149.07           N
ATOM   1212  CA  ARG E 159      82.452  25.741 -54.222  1.00149.07           C
ATOM   1213  CB  ARG E 159      81.904  26.944 -53.439  1.00149.07           C
ATOM   1214  CG  ARG E 159      80.982  27.835 -54.275  1.00149.07           C
ATOM   1215  CD  ARG E 159      81.690  29.067 -54.848  1.00149.07           C
ATOM   1216  NE  ARG E 159      82.715  28.601 -55.825  1.00149.07           N
ATOM   1217  CZ  ARG E 159      82.385  28.430 -57.138  1.00149.07           C
ATOM   1218  NH1 ARG E 159      81.116  28.701 -57.565  1.00149.07           N
ATOM   1219  NH2 ARG E 159      83.323  27.989 -58.026  1.00149.07           N
ATOM   1220  C   ARG E 159      83.659  25.230 -53.502  1.00149.07           C
ATOM   1221  O   ARG E 159      84.780  25.548 -53.895  1.00149.07           O
ATOM   1222  N   PRO E 160      83.498  24.453 -52.475  1.00 60.12           N
ATOM   1223  CA  PRO E 160      84.637  23.953 -51.760  1.00 60.12           C
ATOM   1224  CD  PRO E 160      82.315  24.522 -51.636  1.00 60.12           C
ATOM   1225  CB  PRO E 160      84.112  23.477 -50.401  1.00 60.12           C
ATOM   1226  CG  PRO E 160      82.578  23.466 -50.555  1.00 60.12           C
ATOM   1227  C   PRO E 160      85.310  22.892 -52.563  1.00 60.12           C
ATOM   1228  O   PRO E 160      86.365  22.380 -52.097  1.00 60.12           O
ATOM   1229  OXT PRO E 160      84.794  22.567 -53.665  1.00 60.12           O
TER    1230      PRO E 160
ATOM   1231  N   ARG F 161      49.679  31.286 -53.411  1.00122.32           N
ATOM   1232  CA  ARG F 161      48.872  30.045 -53.410  1.00122.32           C
ATOM   1233  CB  ARG F 161      48.070  29.944 -54.720  1.00122.32           C
ATOM   1234  CG  ARG F 161      47.019  28.832 -54.730  1.00122.32           C
ATOM   1235  CD  ARG F 161      45.744  29.172 -53.952  1.00122.32           C
ATOM   1236  NE  ARG F 161      46.097  29.297 -52.511  1.00122.32           N
ATOM   1237  CZ  ARG F 161      45.111  29.479 -51.584  1.00122.32           C
ATOM   1238  NH1 ARG F 161      43.804  29.506 -51.973  1.00122.32           N
ATOM   1239  NH2 ARG F 161      45.432  29.638 -50.267  1.00122.32           N
ATOM   1240  C   ARG F 161      49.796  28.872 -53.326  1.00122.32           C
ATOM   1241  O   ARG F 161      49.813  28.137 -52.340  1.00122.32           O
ATOM   1242  N   PHE F 162      50.578  28.680 -54.405  1.00148.96           N
ATOM   1243  CA  PHE F 162      51.555  27.644 -54.572  1.00148.96           C
ATOM   1244  CB  PHE F 162      51.998  27.492 -56.034  1.00148.96           C
ATOM   1245  CG  PHE F 162      50.738  27.187 -56.770  1.00148.96           C
ATOM   1246  CD1 PHE F 162      50.240  25.905 -56.815  1.00148.96           C
ATOM   1247  CD2 PHE F 162      50.033  28.196 -57.386  1.00148.96           C
ATOM   1248  CE1 PHE F 162      49.070  25.634 -57.485  1.00148.96           C
ATOM   1249  CE2 PHE F 162      48.863  27.931 -58.058  1.00148.96           C
ATOM   1250  CZ  PHE F 162      48.379  26.646 -58.109  1.00148.96           C
ATOM   1251  C   PHE F 162      52.747  27.949 -53.719  1.00148.96           C
ATOM   1252  O   PHE F 162      53.534  27.059 -53.395  1.00148.96           O
ATOM   1253  N   GLY F 163      52.962  29.242 -53.410  1.00 23.37           N
ATOM   1254  CA  GLY F 163      54.068  29.611 -52.574  1.00 23.37           C
ATOM   1255  C   GLY F 163      55.264  29.772 -53.447  1.00 23.37           C
ATOM   1256  O   GLY F 163      55.141  29.989 -54.651  1.00 23.37           O
ATOM   1257  N   SER F 164      56.465  29.680 -52.846  1.00 73.29           N
ATOM   1258  CA  SER F 164      57.669  29.831 -53.605  1.00 73.29           C
ATOM   1259  CB  SER F 164      58.936  29.899 -52.734  1.00 73.29           C
ATOM   1260  OG  SER F 164      60.085  30.065 -53.549  1.00 73.29           O
ATOM   1261  C   SER F 164      57.765  28.635 -54.505  1.00 73.29           C
ATOM   1262  O   SER F 164      57.059  27.647 -54.307  1.00 73.29           O
ATOM   1263  N   TYR F 165      58.643  28.705 -55.528  1.00 71.09           N
ATOM   1264  CA  TYR F 165      58.760  27.660 -56.510  1.00 71.09           C
ATOM   1265  CB  TYR F 165      58.603  28.169 -57.956  1.00 71.09           C
ATOM   1266  CG  TYR F 165      57.206  28.639 -58.179  1.00 71.09           C
ATOM   1267  CD1 TYR F 165      56.766  29.825 -57.637  1.00 71.09           C
ATOM   1268  CD2 TYR F 165      56.343  27.902 -58.957  1.00 71.09           C
ATOM   1269  CE1 TYR F 165      55.478  30.259 -57.849  1.00 71.09           C
ATOM   1270  CE2 TYR F 165      55.055  28.331 -59.173  1.00 71.09           C
ATOM   1271  CZ  TYR F 165      54.621  29.511 -58.619  1.00 71.09           C
ATOM   1272  OH  TYR F 165      53.299  29.953 -58.841  1.00 71.09           O
ATOM   1273  C   TYR F 165      60.142  27.072 -56.442  1.00 71.09           C
ATOM   1274  O   TYR F 165      61.103  27.761 -56.103  1.00 71.09           O
ATOM   1275  N   CYS F 166      60.269  25.759 -56.749  1.00 54.00           N
ATOM   1276  CA  CYS F 166      61.560  25.115 -56.736  1.00 54.00           C
ATOM   1277  CB  CYS F 166      61.744  24.079 -55.611  1.00 54.00           C
ATOM   1278  SG  CYS F 166      61.821  24.841 -53.962  1.00 54.00           S
ATOM   1279  C   CYS F 166      61.769  24.411 -58.046  1.00 54.00           C
ATOM   1280  O   CYS F 166      60.826  24.148 -58.785  1.00 54.00           O
ATOM   1281  N   PRO F 167      62.994  24.089 -58.365  1.00 89.84           N
ATOM   1282  CA  PRO F 167      63.311  23.442 -59.611  1.00 89.84           C
ATOM   1283  CD  PRO F 167      64.145  24.771 -57.798  1.00 89.84           C
ATOM   1284  CB  PRO F 167      64.814  23.638 -59.825  1.00 89.84           C
ATOM   1285  CG  PRO F 167      65.350  24.073 -58.449  1.00 89.84           C
ATOM   1286  C   PRO F 167      62.907  22.011 -59.603  1.00 89.84           C
ATOM   1287  O   PRO F 167      62.567  21.479 -58.547  1.00 89.84           O
ATOM   1288  N   THR F 168      62.897  21.378 -60.787  1.00125.34           N
ATOM   1289  CA  THR F 168      62.563  19.993 -60.825  1.00125.34           C
ATOM   1290  CB  THR F 168      61.971  19.569 -62.133  1.00125.34           C
ATOM   1291  OG1 THR F 168      61.613  18.198 -62.077  1.00125.34           O
ATOM   1292  CG2 THR F 168      62.965  19.860 -63.267  1.00125.34           C
ATOM   1293  C   THR F 168      63.807  19.216 -60.514  1.00125.34           C
ATOM   1294  O   THR F 168      64.919  19.734 -60.602  1.00125.34           O
ATOM   1295  N   THR F 169      63.630  17.956 -60.076  1.00119.08           N
ATOM   1296  CA  THR F 169      64.708  17.060 -59.773  1.00119.08           C
ATOM   1297  CB  THR F 169      64.234  15.758 -59.207  1.00119.08           C
ATOM   1298  OG1 THR F 169      65.342  14.944 -58.862  1.00119.08           O
ATOM   1299  CG2 THR F 169      63.370  15.053 -60.260  1.00119.08           C
ATOM   1300  C   THR F 169      65.404  16.761 -61.062  1.00119.08           C
ATOM   1301  O   THR F 169      66.592  16.450 -61.095  1.00119.08           O
ATOM   1302  N   CYS F 170      64.660  16.777 -62.177  1.00119.54           N
ATOM   1303  CA  CYS F 170      65.316  16.544 -63.424  1.00119.54           C
ATOM   1304  CB  CYS F 170      64.357  16.257 -64.593  1.00119.54           C
ATOM   1305  SG  CYS F 170      62.754  17.078 -64.447  1.00119.54           S
ATOM   1306  C   CYS F 170      66.293  17.653 -63.692  1.00119.54           C
ATOM   1307  O   CYS F 170      67.386  17.402 -64.197  1.00119.54           O
ATOM   1308  N   GLY F 171      65.953  18.904 -63.322  1.00 38.46           N
ATOM   1309  CA  GLY F 171      66.857  20.005 -63.515  1.00 38.46           C
ATOM   1310  C   GLY F 171      68.096  19.744 -62.711  1.00 38.46           C
ATOM   1311  O   GLY F 171      69.199  20.095 -63.125  1.00 38.46           O
ATOM   1312  N   ILE F 172      67.936  19.183 -61.498  1.00158.36           N
ATOM   1313  CA  ILE F 172      69.051  18.826 -60.663  1.00158.36           C
ATOM   1314  CB  ILE F 172      68.773  18.651 -59.192  1.00158.36           C
ATOM   1315  CG1 ILE F 172      67.769  17.546 -58.901  1.00158.36           C
ATOM   1316  CG2 ILE F 172      68.366  20.017 -58.624  1.00158.36           C
ATOM   1317  CD1 ILE F 172      67.715  17.187 -57.426  1.00158.36           C
ATOM   1318  C   ILE F 172      69.792  17.651 -61.232  1.00158.36           C
ATOM   1319  O   ILE F 172      70.966  17.456 -60.925  1.00158.36           O
ATOM   1320  N   ALA F 173      69.105  16.792 -62.012  1.00 45.62           N
ATOM   1321  CA  ALA F 173      69.711  15.638 -62.623  1.00 45.62           C
ATOM   1322  CB  ALA F 173      68.725  14.831 -63.486  1.00 45.62           C
ATOM   1323  C   ALA F 173      70.818  16.101 -63.521  1.00 45.62           C
ATOM   1324  O   ALA F 173      71.853  15.446 -63.636  1.00 45.62           O
ATOM   1325  N   ASP F 174      70.628  17.247 -64.197  1.00 48.36           N
ATOM   1326  CA  ASP F 174      71.633  17.738 -65.093  1.00 48.36           C
ATOM   1327  CB  ASP F 174      71.241  19.072 -65.750  1.00 48.36           C
ATOM   1328  CG  ASP F 174      70.107  18.789 -66.723  1.00 48.36           C
ATOM   1329  OD1 ASP F 174      69.872  17.587 -67.016  1.00 48.36           O
ATOM   1330  OD2 ASP F 174      69.462  19.767 -67.188  1.00 48.36           O
ATOM   1331  C   ASP F 174      72.876  17.972 -64.302  1.00 48.36           C
ATOM   1332  O   ASP F 174      73.965  17.616 -64.732  1.00 48.36           O
ATOM   1333  N   PHE F 175      72.727  18.548 -63.102  1.00206.90           N
ATOM   1334  CA  PHE F 175      73.774  18.892 -62.185  1.00206.90           C
ATOM   1335  CB  PHE F 175      73.327  19.885 -61.102  1.00206.90           C
ATOM   1336  CG  PHE F 175      73.255  21.201 -61.800  1.00206.90           C
ATOM   1337  CD1 PHE F 175      72.129  21.566 -62.502  1.00206.90           C
ATOM   1338  CD2 PHE F 175      74.331  22.060 -61.780  1.00206.90           C
ATOM   1339  CE1 PHE F 175      72.067  22.776 -63.154  1.00206.90           C
ATOM   1340  CE2 PHE F 175      74.274  23.270 -62.428  1.00206.90           C
ATOM   1341  CZ  PHE F 175      73.141  23.632 -63.116  1.00206.90           C
ATOM   1342  C   PHE F 175      74.378  17.676 -61.554  1.00206.90           C
ATOM   1343  O   PHE F 175      75.255  17.821 -60.709  1.00206.90           O
ATOM   1344  N   LEU F 176      73.750  16.492 -61.674  1.00151.99           N
ATOM   1345  CA  LEU F 176      74.449  15.312 -61.237  1.00151.99           C
ATOM   1346  CB  LEU F 176      73.486  14.151 -60.917  1.00151.99           C
ATOM   1347  CG  LEU F 176      74.144  12.888 -60.318  1.00151.99           C
ATOM   1348  CD1 LEU F 176      74.967  12.102 -61.351  1.00151.99           C
ATOM   1349  CD2 LEU F 176      74.953  13.239 -59.059  1.00151.99           C
ATOM   1350  C   LEU F 176      75.419  14.853 -62.286  1.00151.99           C
ATOM   1351  O   LEU F 176      76.610  14.686 -62.030  1.00151.99           O
ATOM   1352  N   SER F 177      74.898  14.650 -63.517  1.00 93.71           N
ATOM   1353  CA  SER F 177      75.639  14.118 -64.628  1.00 93.71           C
ATOM   1354  CB  SER F 177      74.739  13.736 -65.818  1.00 93.71           C
ATOM   1355  OG  SER F 177      74.089  14.887 -66.339  1.00 93.71           O
ATOM   1356  C   SER F 177      76.629  15.117 -65.116  1.00 93.71           C
ATOM   1357  O   SER F 177      77.795  14.796 -65.336  1.00 93.71           O
ATOM   1358  N   THR F 178      76.165  16.363 -65.307  1.00111.17           N
ATOM   1359  CA  THR F 178      76.983  17.416 -65.819  1.00111.17           C
ATOM   1360  CB  THR F 178      76.227  18.677 -66.161  1.00111.17           C
ATOM   1361  OG1 THR F 178      77.006  19.467 -67.043  1.00111.17           O
ATOM   1362  CG2 THR F 178      75.938  19.496 -64.890  1.00111.17           C
ATOM   1363  C   THR F 178      78.026  17.743 -64.802  1.00111.17           C
ATOM   1364  O   THR F 178      79.181  17.988 -65.142  1.00111.17           O
ATOM   1365  N   TYR F 179      77.647  17.728 -63.511  1.00 58.55           N
ATOM   1366  CA  TYR F 179      78.568  18.092 -62.477  1.00 58.55           C
ATOM   1367  CB  TYR F 179      77.948  18.032 -61.074  1.00 58.55           C
ATOM   1368  CG  TYR F 179      78.981  18.282 -60.028  1.00 58.55           C
ATOM   1369  CD1 TYR F 179      79.370  19.562 -59.699  1.00 58.55           C
ATOM   1370  CD2 TYR F 179      79.552  17.222 -59.362  1.00 58.55           C
ATOM   1371  CE1 TYR F 179      80.315  19.775 -58.721  1.00 58.55           C
ATOM   1372  CE2 TYR F 179      80.496  17.429 -58.385  1.00 58.55           C
ATOM   1373  CZ  TYR F 179      80.884  18.708 -58.067  1.00 58.55           C
ATOM   1374  OH  TYR F 179      81.854  18.921 -57.063  1.00 58.55           O
ATOM   1375  C   TYR F 179      79.722  17.148 -62.488  1.00 58.55           C
ATOM   1376  O   TYR F 179      80.869  17.571 -62.368  1.00 58.55           O
ATOM   1377  N   GLN F 180      79.457  15.837 -62.620  1.00 59.58           N
ATOM   1378  CA  GLN F 180      80.555  14.920 -62.585  1.00 59.58           C
ATOM   1379  CB  GLN F 180      80.144  13.437 -62.493  1.00 59.58           C
ATOM   1380  CG  GLN F 180      79.417  12.873 -63.711  1.00 59.58           C
ATOM   1381  CD  GLN F 180      79.118  11.416 -63.389  1.00 59.58           C
ATOM   1382  OE1 GLN F 180      79.835  10.512 -63.813  1.00 59.58           O
ATOM   1383  NE2 GLN F 180      78.038  11.183 -62.595  1.00 59.58           N
ATOM   1384  C   GLN F 180      81.418  15.123 -63.792  1.00 59.58           C
ATOM   1385  O   GLN F 180      82.641  15.059 -63.698  1.00 59.58           O
ATOM   1386  N   THR F 181      80.808  15.398 -64.959  1.00 31.20           N
ATOM   1387  CA  THR F 181      81.547  15.513 -66.185  1.00 31.20           C
ATOM   1388  CB  THR F 181      80.670  15.822 -67.363  1.00 31.20           C
ATOM   1389  OG1 THR F 181      79.683  14.813 -67.519  1.00 31.20           O
ATOM   1390  CG2 THR F 181      81.548  15.905 -68.623  1.00 31.20           C
ATOM   1391  C   THR F 181      82.542  16.624 -66.093  1.00 31.20           C
ATOM   1392  O   THR F 181      83.710  16.433 -66.429  1.00 31.20           O
ATOM   1393  N   LYS F 182      82.113  17.811 -65.621  1.00106.46           N
ATOM   1394  CA  LYS F 182      83.004  18.933 -65.564  1.00106.46           C
ATOM   1395  CB  LYS F 182      82.411  20.168 -64.864  1.00106.46           C
ATOM   1396  CG  LYS F 182      81.287  20.864 -65.631  1.00106.46           C
ATOM   1397  CD  LYS F 182      80.596  21.956 -64.810  1.00106.46           C
ATOM   1398  CE  LYS F 182      79.425  21.454 -63.963  1.00106.46           C
ATOM   1399  NZ  LYS F 182      78.227  21.286 -64.815  1.00106.46           N
ATOM   1400  C   LYS F 182      84.244  18.540 -64.765  1.00106.46           C
ATOM   1401  O   LYS F 182      84.116  18.305 -63.534  1.00106.46           O
ATOM   1402  OXT LYS F 182      85.342  18.479 -65.380  1.00106.46           O
TER    1403      LYS F 182
CONECT    9  708
CONECT   78 1018
CONECT  158  602
CONECT  181  399
CONECT  423  575
CONECT  857 1300
CONECT  880 1097
CONECT 1121 1273
CONECT  319  777
END
