# Supplementary material for: Structural and Functional Characterization of Four Novel Fibrinogen Mutations in FGB Causing Congenital Fibrinogen Disorder
Source: Int J Mol Sci. 2022 Jan 10;23(2):721. doi: 10.3390/ijms23020721 (PMC8775743; doi:10.3390/ijms23020721)
Supplement: Supplementary file 1 [file ijms-23-00721-s001.zip › Supplementary Files/Table S1.xlsx]

## Sheet: Sheet1
Bb chain		BβA68S	WT	crystal
58	LYS
59	ALA
60	PRO
61	ASP
62	ALA							B - residue in isolated beta-bridge
63	GLY							E - extended strand, participates in beta-ladder
64	GLY							G - 3-helix (3/10 helix)
65	CYS							H - 4-helix (alpha-helix)
66	LEU			B				I - 5-helix (pi-helix)
67	HIS		B					S - bend
68	ALA/SER	S		S				T - hydrogen-bonded turn
69	ASP	t	S	t				e - extension of beta-strand
70	PRO	T	S	T				g - extension of 3/10 helix
71	ASP	T	S	T				h - extension of alpha-helix
72	LEU	T	S	T				mature Bβ chain missing 30 amino acids of signal peptide
73	GLY	t		t				mature Aα chain missing 19 amino acids of signal peptide
74	VAL		B	B				missing amino acids in alignment shown in grey
75	LEU
76	CYS	E	E	E
77	PRO	E	E	E
78	THR	h	h	h
79	GLY	H	H	H
80	CYS	H	H	H
81	GLN	H	H	H
82	LEU	H	H	H
83	GLN	H	H	H
84	GLU	H	H	H
85	ALA	H	H	H
86	LEU	H	H	H
87	LEU	H	H	H
88	GLN	H	H	H
89	GLN	H	H	H
90	GLU	H	H	H
91	ARG	h	h	h
92	PRO
Aa' chain
27	ALA	t	t
28	CYS	T	T
29	LYS	T	T
30	ASP	t	t	S
31	SER
32	ASP
33	TRP	S
34	PRO	S
35	PHE			B
36	CYS
37	SER	t	g	t
38	ASP	T	G	T
39	GLU	T	G	T
40	ASP	T	G	T
41	TRP	T	g	T
42	ASN	T	T	T
43	TYR	e	e	e
44	LYS	E	E	E
45	CYS	E	E	E
46	PRO
47	SER	h	h	h
48	GLY	H	H	H
49	CYS	H	H	H
50	ARG	H	H	H
51	MET	H	H	H
52	LYS	H	H	H
53	GLY	H	H	H
54	LEU	H	H	H
55	ILE	H	H	H
56	ASP	H	H	H
57	GLU	H	H	H
58	VAL	H	H	H
59	ASN	H	H	H
60	GLN	h	h	h
